# Supplementary material for: Role of the cystathionine β-synthase / H2S pathway in the development of cellular metabolic dysfunction and pseudohypoxia in down syndrome
Source: Redox Biol. 2022 Jul 21;55:102416. doi: 10.1016/j.redox.2022.102416 (PMC9356176; doi:10.1016/j.redox.2022.102416)
Supplement: Suppl. Table 1 — Full proteomic data in CC and DSC with and without AOAA treatment. “ischchr 21” indicates proteins encoded on Chromosome 21. [file mmc1.xlsx]

## Sheet: DSC Untreated vs. CC Untreated
Protein	UNIPROT	SYMBOL	ischr21	logFC	CI.L	CI.R	AveExpr	t	P.Value	adj.P.Val	B	PATHWAYS
carbonyl reductase 1	P16152	CBR1	chr21	0.367305	0.286457	0.448153	12.9392	9.28638	3.02763e-10	1.68639e-06	12.8946	Arachidonic acid metabolism, Metabolic pathways
phosphoribosylglycinamide formyltransferase, phosphoribosylglycinamide synthetase, phosphoribosylaminoimidazole synthetase	P22102	GART	chr21	0.228644	0.175971	0.281317	13.2377	8.87276	8.21428e-10	1.84512e-06	12.0169	Purine metabolism, One carbon pool by folate, Metabolic pathways
cystatin B	P04080	CSTB	chr21	0.553207	0.424635	0.681779	12.0588	8.79487	9.93781e-10	1.84512e-06	11.8485	NA
microsomal glutathione S-transferase 1	P10620	MGST1		-0.449678	-0.557563	-0.341794	11.381	-8.51982	1.95965e-09	2.72882e-06	11.2464	Glutathione metabolism, Metabolism of xenobiotics by cytochrome P450, Drug metabolism - cytochrome P450
pyridoxal kinase	O00764	PDXK	chr21	0.342307	0.255768	0.428847	11.0835	8.0852	5.8462e-09	6.51267e-06	10.2707	Vitamin B6 metabolism, Metabolic pathways
holocarboxylase synthetase	P50747	HLCS	chr21	0.271086	0.201628	0.340545	10.5977	7.97756	7.69261e-09	7.1413e-06	10.0245	Biotin metabolism, Metabolic pathways
superoxide dismutase 1	P00441	SOD1	chr21	0.385818	0.282003	0.489633	12.2643	7.59647	2.05666e-08	1.63651e-05	9.13883	Peroxisome, Amyotrophic lateral sclerosis (ALS), Huntington's disease, Prion diseases
heat shock protein family A (Hsp70) member 13	P48723	HSPA13	chr21	0.26725	0.190719	0.34378	11.1033	7.13793	6.87364e-08	4.78577e-05	8.04501	NA
carbonyl reductase 3	O75828	CBR3	chr21	0.459839	0.323634	0.596044	11.4096	6.90083	1.29487e-07	8.01379e-05	7.46808	Arachidonic acid metabolism, Metabolic pathways
phosphofructokinase, liver type	P17858	PFKL	chr21	0.320308	0.215943	0.424673	12.639	6.27339	7.11274e-07	0.000396179	5.90799	Glycolysis / Gluconeogenesis, Pentose phosphate pathway, Fructose and mannose metabolism, Galactose metabolism, Metabolic pathways
crystallin zeta like 1	O95825	CRYZL1	chr21	0.24573	0.164779	0.326682	10.4534	6.2047	8.58948e-07	0.00043494	5.73458	NA
mannose-P-dolichol utilization defect 1	O75352	MPDU1		0.316696	0.202233	0.431158	9.30648	5.65546	3.92844e-06	0.00168329	4.33343	NA
calcium binding protein 39 like	Q9H9S4	CAB39L		0.268386	0.171383	0.365388	8.31007	5.65544	3.92868e-06	0.00168329	4.33338	mTOR signaling pathway
small ubiquitin like modifier 3	P55854	SUMO3	chr21	0.24998	0.158598	0.341362	9.53766	5.59155	4.69398e-06	0.00186753	4.16899	RNA transport
GDP-L-fucose synthase	Q13630	GFUS		0.222191	0.139743	0.30464	10.9578	5.50848	5.91741e-06	0.00219733	3.95498	Fructose and mannose metabolism, Amino sugar and nucleotide sugar metabolism, Metabolic pathways
intersectin 1	Q15811	ITSN1	chr21	0.206572	0.125898	0.287246	11.8536	5.2339	1.27439e-05	0.00443646	3.24559	NA
semaphorin 3C	Q99985	SEMA3C		0.300515	0.18026	0.42077	8.21859	5.10801	1.81232e-05	0.00593802	2.91976	Axon guidance
peptidylprolyl isomerase G	Q13427	PPIG		-0.285683	-0.401442	-0.169923	10.0812	-5.04449	2.16475e-05	0.00669871	2.7553	NA
aldo-keto reductase family 1 member A1	P14550	AKR1A1		0.195396	0.11554	0.275251	12.6188	5.00146	2.44164e-05	0.00715785	2.64391	Glycolysis / Gluconeogenesis, Glycerolipid metabolism, Metabolic pathways
protein O-glucosyltransferase 3	Q7Z4H8	POGLUT3		0.305426	0.17916	0.431693	11.2648	4.94434	2.86465e-05	0.00797805	2.49603	NA
glutamate-cysteine ligase modifier subunit	P48507	GCLM		-0.245038	-0.350797	-0.139278	10.1632	-4.7359	5.12877e-05	0.0130767	1.95701	Glutathione metabolism, Metabolic pathways
nudix hydrolase 1	P36639	NUDT1		0.431741	0.244873	0.61861	9.34238	4.72254	5.32361e-05	0.0130767	1.92251	NA
myosin heavy chain 9	P35579	MYH9		-0.209662	-0.300506	-0.118817	16.7794	-4.71745	5.3997e-05	0.0130767	1.90938	Tight junction, Regulation of actin cytoskeleton, Viral myocarditis
myosin heavy chain 14	Q7Z406	MYH14		-0.326515	-0.470194	-0.182836	7.77731	-4.64515	6.60606e-05	0.0153316	1.72281	Tight junction, Regulation of actin cytoskeleton, Viral myocarditis
lanosterol synthase	P48449	LSS	chr21	0.324777	0.180766	0.468787	12.2319	4.60978	7.29024e-05	0.0162427	1.63165	Steroid biosynthesis, Metabolic pathways
serpin family G member 1	P05155	SERPING1		0.707774	0.39176	1.02379	8.09145	4.578	7.96471e-05	0.0170629	1.5498	Complement and coagulation cascades
ENAH actin regulator	Q8N8S7	ENAH		-0.196981	-0.285248	-0.108713	11.4719	-4.56155	8.33793e-05	0.0172008	1.50745	Regulation of actin cytoskeleton
YTH domain containing 1	Q96MU7	YTHDC1		-0.216301	-0.314344	-0.118258	8.53942	-4.50951	9.63636e-05	0.0191695	1.37361	NA
ribosome biogenesis regulator 1 homolog	Q15050	RRS1		-0.221278	-0.322369	-0.120187	10.0117	-4.4742	0.000106297	0.0204164	1.2829	NA
supervillin	O95425	SVIL		-0.300317	-0.439902	-0.160732	8.40933	-4.39776	0.000131409	0.0238186	1.08688	NA
malate dehydrogenase 1	P40925	MDH1		0.151597	0.0808642	0.22233	13.1034	4.38085	0.000137712	0.0238186	1.04359	Citrate cycle (TCA cycle), Pyruvate metabolism, Glyoxylate and dicarboxylate metabolism, Metabolic pathways, Proximal tubule bicarbonate reclamation
casein kinase 1 epsilon	P49674	CSNK1E		-0.173474	-0.254577	-0.0923704	8.12713	-4.37204	0.000141115	0.0238186	1.02104	Wnt signaling pathway, Hedgehog signaling pathway, Circadian rhythm
TPTEP2-CSNK1E readthrough	P49674	TPTEP2-CSNK1E		-0.173474	-0.254577	-0.0923704	8.12713	-4.37204	0.000141115	0.0238186	1.02104	NA
adhesion G protein-coupled receptor E5	P48960	ADGRE5		-0.272935	-0.402377	-0.143492	10.3744	-4.30994	0.000167569	0.0274517	0.862333	NA
death inducer-obliterator 1	Q9BTC0	DIDO1		-0.308997	-0.456834	-0.16116	8.54065	-4.27227	0.000185942	0.0292742	0.766263	NA
glutamine amidotransferase like class 1 domain containing 3A	P30042	GATD3A	chr21	0.309713	0.161314	0.458112	10.5265	4.26597	0.000189205	0.0292742	0.750204	NA
ST13 Hsp70 interacting protein	P50502	ST13		0.14587	0.0749391	0.216801	12.7696	4.20358	0.000224708	0.0338277	0.59148	NA
PHD and ring finger domains 1	Q9P1Y6	PHRF1		-0.252573	-0.375755	-0.129391	8.73688	-4.1911	0.000232563	0.0340889	0.559778	NA
ubiquitin specific peptidase 16	Q9Y5T5	USP16	chr21	0.143796	0.0733478	0.214243	9.37885	4.17222	0.000244963	0.0349857	0.51186	NA
splicing factor proline and glutamine rich	P23246	SFPQ		-0.142555	-0.212964	-0.0721456	12.8654	-4.13849	0.000268758	0.0374245	0.42636	NA
ecotropic viral integration site 5	O60447	EVI5		-0.15243	-0.228441	-0.07642	8.89225	-4.09909	0.000299437	0.0394066	0.326704	NA
trafficking protein particle complex 2 like	Q9UL33	TRAPPC2L		0.141097	0.0707331	0.21146	9.88982	4.09881	0.000299667	0.0394066	0.325996	NA
molybdenum cofactor synthesis 2	O96007	MOCS2		0.25457	0.127422	0.381718	8.6958	4.09248	0.000304912	0.0394066	0.310004	Sulfur relay system
filamin A interacting protein 1 like	Q4L180	FILIP1L		-0.488513	-0.733934	-0.243092	10.0576	-4.06868	0.000325451	0.0394066	0.249928	NA
protein O-fucosyltransferase 2	Q9Y2G5	POFUT2	chr21	0.277313	0.137784	0.416842	11.6057	4.0625	0.000331002	0.0394066	0.234347	Other types of O-glycan biosynthesis
prenylcysteine oxidase 1 like	Q8NBM8	PCYOX1L		0.304486	0.151044	0.457928	10.1893	4.05613	0.000336821	0.0394066	0.21829	NA
myosin light chain 6	P60660	MYL6		-0.190766	-0.28692	-0.0946118	13.3329	-4.05529	0.0003376	0.0394066	0.216162	Vascular smooth muscle contraction
coiled-coil domain containing 50	Q8IVM0	CCDC50		-0.211085	-0.317537	-0.104633	10.812	-4.05314	0.00033959	0.0394066	0.210746	NA
secretion associated Ras related GTPase 1A	Q9NR31	SAR1A		0.141015	0.0691213	0.212908	12.4448	4.00926	0.00038286	0.0429443	0.100286	Protein processing in endoplasmic reticulum
proteasome assembly chaperone 1	O95456	PSMG1	chr21	0.207847	0.101814	0.313881	10.3265	4.00674	0.000385496	0.0429443	0.093968	NA
transforming growth factor beta induced	Q15582	TGFBI		-0.397847	-0.601359	-0.194335	13.0486	-3.99591	0.000397063	0.0433655	0.0667485	NA
prolyl 3-hydroxylase 1	Q32P28	P3H1		0.156257	0.0761566	0.236357	12.8386	3.98745	0.000406335	0.0435247	0.0455001	NA
tetratricopeptide repeat domain 37	Q6PGP7	TTC37		0.0897268	0.0431755	0.136278	12.9379	3.93984	0.000462585	0.0484461	-0.073815	RNA degradation
IMP U3 small nucleolar ribonucleoprotein 4	Q96G21	IMP4		-0.170234	-0.258679	-0.081789	6.80473	-3.93425	0.000469675	0.0484461	-0.0878066	Ribosome biogenesis in eukaryotes
thrombospondin 3	P49746	THBS3		0.249728	0.118826	0.380629	8.56086	3.89951	0.000516165	0.0522735	-0.174611	Phagosome, TGF-beta signaling pathway, Focal adhesion, ECM-receptor interaction, Malaria
collagen type XIV alpha 1 chain	Q05707	COL14A1		0.635997	0.299676	0.972317	9.64206	3.86536	0.00056623	0.0563197	-0.259707	Protein digestion and absorption
beta-secretase 2	Q9Y5Z0	BACE2	chr21	0.341312	0.156987	0.525637	7.04203	3.78492	0.000703708	0.0687659	-0.459335	Alzheimer's disease
tensin 1	Q9HBL0	TNS1		-0.194858	-0.300867	-0.0888482	12.4803	-3.75718	0.000758298	0.0712392	-0.527892	NA
Rho GTPase activating protein 10	A1A4S6	ARHGAP10		-0.166187	-0.256737	-0.0756368	10.1951	-3.75143	0.000770102	0.0712392	-0.542061	Bacterial invasion of epithelial cells
PDZ and LIM domain 1	O00151	PDLIM1		-0.436878	-0.674945	-0.198812	12.6947	-3.75103	0.000770937	0.0712392	-0.543055	NA
inositol 1,4,5-triphosphate receptor associated 1	Q9Y6F6	IRAG1		-0.47497	-0.734101	-0.21584	8.17358	-3.7466	0.000780178	0.0712392	-0.553984	Vascular smooth muscle contraction
synaptojanin 1	O43426	SYNJ1	chr21	0.154569	0.0698746	0.239264	10.4262	3.73041	0.000814878	0.0722411	-0.593892	Inositol phosphate metabolism, Metabolic pathways, Phosphatidylinositol signaling system
phosphofructokinase, muscle	P08237	PFKM		0.175369	0.0792515	0.271487	11.4459	3.7294	0.00081709	0.0722411	-0.596379	Glycolysis / Gluconeogenesis, Pentose phosphate pathway, Fructose and mannose metabolism, Galactose metabolism, Metabolic pathways
galactosidase beta 1	P16278	GLB1		0.230698	0.103793	0.357603	11.8563	3.71582	0.000847414	0.0735003	-0.629787	Galactose metabolism, Other glycan degradation, Glycosaminoglycan degradation, Sphingolipid metabolism, Glycosphingolipid biosynthesis - ganglio series, Metabolic pathways, Lysosome
myosin light chain 12A	O14950	MYL12A		-0.178263	-0.276594	-0.0799324	13.1135	-3.70562	0.000870919	0.0735003	-0.654866	Focal adhesion, Tight junction, Leukocyte transendothelial migration, Regulation of actin cytoskeleton
myosin light chain 12B	O14950	MYL12B		-0.178263	-0.276594	-0.0799324	13.1135	-3.70562	0.000870919	0.0735003	-0.654866	Focal adhesion, Tight junction, Leukocyte transendothelial migration, Regulation of actin cytoskeleton
calponin 3	Q15417	CNN3		0.194771	0.0864725	0.30307	12.2207	3.67612	0.00094252	0.0783558	-0.727261	NA
lamin B1	P20700	LMNB1		-0.319575	-0.49783	-0.14132	11.8577	-3.66454	0.000972169	0.0796321	-0.75563	NA
A-kinase anchoring protein 8 like	Q9ULX6	AKAP8L		-0.296082	-0.462051	-0.130113	7.66251	-3.64649	0.00102021	0.0823557	-0.799792	NA
nucleobindin 2	P80303	NUCB2		0.142768	0.062501	0.223035	12.5476	3.63566	0.00105012	0.0835596	-0.826248	NA
myeloid derived growth factor	Q969H8	MYDGF		0.247336	0.107002	0.38767	12.6211	3.60257	0.00114689	0.0881516	-0.906908	NA
PTTG1 interacting protein	P53801	PTTG1IP	chr21	0.575853	0.248896	0.902811	10.4107	3.60006	0.0011546	0.0881516	-0.91303	NA
SNAP associated protein	O95295	SNAPIN		0.163245	0.0705519	0.255938	9.67501	3.59982	0.00115531	0.0881516	-0.913593	NA
endoplasmic reticulum protein 29	P30040	ERP29		0.141313	0.0607984	0.221828	12.2528	3.58753	0.00119369	0.0898494	-0.943482	Protein processing in endoplasmic reticulum
cellular retinoic acid binding protein 2	P29373	CRABP2		0.421527	0.180381	0.662673	11.976	3.57302	0.00124062	0.0910322	-0.978741	NA
acid phosphatase 2, lysosomal	P11117	ACP2		0.365799	0.156238	0.57536	10.7108	3.56797	0.00125735	0.0910322	-0.990983	Riboflavin metabolism, Lysosome
mitotic arrest deficient 1 like 1	Q9Y6D9	MAD1L1		-0.142354	-0.223914	-0.0607942	9.50315	-3.56765	0.00125843	0.0910322	-0.991769	Cell cycle, Progesterone-mediated oocyte maturation
inosine monophosphate dehydrogenase 2	P12268	IMPDH2		0.279869	0.118477	0.441262	12.5177	3.54454	0.00133792	0.0945404	-1.04774	Purine metabolism, Drug metabolism - other enzymes, Metabolic pathways
apolipoprotein O	Q9BUR5	APOO		-0.202747	-0.319693	-0.085801	9.92768	-3.54371	0.00134088	0.0945404	-1.04975	NA
1-acylglycerol-3-phosphate O-acyltransferase 3	Q9NRZ7	AGPAT3	chr21	0.161532	0.0676088	0.255455	10.7935	3.5154	0.00144514	0.0996051	-1.11814	Glycerolipid metabolism, Glycerophospholipid metabolism, Metabolic pathways
cartilage associated protein	O75718	CRTAP		0.161198	0.0674165	0.25498	12.554	3.51342	0.00145273	0.0996051	-1.12292	NA
tRNA methyltransferase subunit 11-2	Q9UI30	TRMT112		0.200788	0.0837684	0.317807	8.76069	3.50727	0.00147655	0.0996051	-1.13777	NA
filamin binding LIM protein 1	Q8WUP2	FBLIM1		-0.297061	-0.470285	-0.123836	11.2108	-3.5053	0.00148424	0.0996051	-1.14251	NA
lamin B receptor	Q14739	LBR		-0.224762	-0.356525	-0.0929988	10.299	-3.48673	0.00155878	0.102559	-1.18722	NA
Thy-1 cell surface antigen	P04216	THY1		0.316602	0.130918	0.502287	11.7731	3.48519	0.00156508	0.102559	-1.1909	Leukocyte transendothelial migration
lumican	P51884	LUM		0.257738	0.105344	0.410133	10.4346	3.45699	0.00168573	0.107384	-1.25863	NA
mitogen-activated protein kinase 3	P27361	MAPK3		0.1904	0.0776281	0.303172	11.4419	3.45108	0.0017121	0.107384	-1.27278	MAPK signaling pathway, ErbB signaling pathway, Chemokine signaling pathway, Oocyte meiosis, mTOR signaling pathway, Vascular smooth muscle contraction, Dorso-ventral axis formation, TGF-beta signaling pathway, Axon guidance, VEGF signaling pathway, Osteoclast differentiation, Focal adhesion, Adherens junction, Gap junction, Toll-like receptor signaling pathway, NOD-like receptor signaling pathwa…
ADAM metallopeptidase with thrombospondin type 1 motif 1	Q9UHI8	ADAMTS1	chr21	0.334461	0.136333	0.532589	10.8416	3.45055	0.00171449	0.107384	-1.27405	NA
signal transducer and activator of transcription 2	P52630	STAT2		0.207364	0.0845152	0.330213	11.708	3.45025	0.00171583	0.107384	-1.27476	Chemokine signaling pathway, Osteoclast differentiation, Jak-STAT signaling pathway, Hepatitis C
heat shock protein family B (small) member 7	Q9UBY9	HSPB7		-0.372224	-0.593333	-0.151116	9.99014	-3.44103	0.00175788	0.108794	-1.29683	NA
UDP-N-acetylglucosamine pyrophosphorylase 1	Q16222	UAP1		0.201227	0.0812694	0.321184	12.5113	3.42884	0.00181502	0.111095	-1.32598	Amino sugar and nucleotide sugar metabolism, Metabolic pathways
GIPC PDZ domain containing family member 1	O14908	GIPC1		0.124134	0.049689	0.198578	10.7267	3.40835	0.00191513	0.115949	-1.37488	NA
cortactin	Q14247	CTTN		-0.0992368	-0.158887	-0.0395864	13.3261	-3.40054	0.00195469	0.116539	-1.39349	Tight junction, Bacterial invasion of epithelial cells, Pathogenic Escherichia coli infection, Shigellosis
tripartite motif containing 5	Q9C035	TRIM5		-0.271813	-0.435311	-0.108316	9.87383	-3.3982	0.00196672	0.116539	-1.39908	NA
SNW domain containing 1	Q13573	SNW1		-0.171784	-0.275344	-0.0682241	8.98577	-3.39062	0.00200605	0.117618	-1.4171	Spliceosome, Notch signaling pathway
Ski2 like RNA helicase	Q15477	SKIV2L		0.194616	0.076609	0.312623	11.6182	3.371	0.00211149	0.122287	-1.46371	RNA degradation
UV radiation resistance associated	Q9P2Y5	UVRAG		-0.106058	-0.17043	-0.0416863	8.87124	-3.36773	0.0021296	0.122287	-1.47148	NA
ATPase H+ transporting V1 subunit A	P38606	ATP6V1A		0.142534	0.0557954	0.229272	12.7033	3.35889	0.00217927	0.123698	-1.49245	Oxidative phosphorylation, Metabolic pathways, Phagosome, Collecting duct acid secretion, Vibrio cholerae infection, Epithelial cell signaling in Helicobacter pylori infection, Rheumatoid arthritis
ubiquitin associated protein 1	Q9NZ09	UBAP1		-0.164428	-0.264634	-0.0642209	8.06369	-3.35403	0.00220701	0.123698	-1.50395	NA
coronin 1C	Q9ULV4	CORO1C		-0.118763	-0.191203	-0.0463226	13.5476	-3.35112	0.00222382	0.123698	-1.51085	NA
CD274 molecule	Q9NZQ7	CD274		-0.246838	-0.397637	-0.0960378	8.69723	-3.3458	0.00225484	0.123698	-1.52344	Cell adhesion molecules (CAMs)
parathymosin	P20962	PTMS		-0.203916	-0.32856	-0.0792727	10.8562	-3.34403	0.0022652	0.123698	-1.52761	NA
RUN and FYVE domain containing 3	Q7L099	RUFY3		0.160313	0.0620291	0.258597	9.1836	3.33407	0.00232464	0.124849	-1.55115	NA
MRT4 homolog, ribosome maturation factor	Q9UKD2	MRTO4		0.363895	0.140729	0.587062	10.2739	3.333	0.00233111	0.124849	-1.55367	NA
ubiquitin specific peptidase 8	P40818	USP8		-0.114658	-0.186107	-0.0432104	10.4082	-3.28023	0.00267288	0.141322	-1.6779	Endocytosis
non-POU domain containing octamer binding	Q15233	NONO		-0.107142	-0.173956	-0.0403292	12.3696	-3.27784	0.00268942	0.141322	-1.6835	NA
piccolo presynaptic cytomatrix protein	Q9Y6V0	PCLO		-0.358436	-0.582787	-0.134086	7.91384	-3.26568	0.00277525	0.143766	-1.71199	NA
COP9 signalosome subunit 2	P61201	COPS2		0.0831347	0.0310722	0.135197	12.1176	3.26397	0.00278757	0.143766	-1.71601	NA
transcription factor 25	Q9BQ70	TCF25		-0.201326	-0.327807	-0.0748456	9.78361	-3.2536	0.00286308	0.146306	-1.74024	NA
CD55 molecule (Cromer blood group)	P08174	CD55		0.417454	0.1542	0.680707	8.13779	3.24133	0.0029551	0.14796	-1.76892	Complement and coagulation cascades, Hematopoietic cell lineage, Viral myocarditis
FKBP prolyl isomerase 10	Q96AY3	FKBP10		0.148342	0.0547389	0.241946	13.9655	3.23938	0.00296994	0.14796	-1.77346	NA
ring finger protein 40	O75150	RNF40		-0.210352	-0.343112	-0.077593	8.3494	-3.2387	0.00297514	0.14796	-1.77504	NA
testin LIM domain protein	Q9UGI8	TES		-0.211925	-0.345967	-0.0778833	12.1379	-3.2317	0.00302925	0.149318	-1.79137	NA
myosin light chain 9	P24844	MYL9		-0.28869	-0.471533	-0.105847	10.3367	-3.22732	0.00306356	0.149685	-1.80158	Vascular smooth muscle contraction, Focal adhesion, Tight junction, Leukocyte transendothelial migration, Regulation of actin cytoskeleton
lectin, mannose binding 2	Q12907	LMAN2		0.130366	0.0472712	0.21346	12.1023	3.20686	0.00322886	0.155399	-1.84916	Protein processing in endoplasmic reticulum
listerin E3 ubiquitin protein ligase 1	O94822	LTN1	chr21	0.123311	0.044691	0.201931	11.3215	3.20596	0.00323632	0.155399	-1.85125	NA
pinin, desmosome associated protein	Q9H307	PNN		-0.136026	-0.223187	-0.0488645	10.772	-3.18997	0.00337168	0.159236	-1.88833	RNA transport, mRNA surveillance pathway
ALG12 alpha-1,6-mannosyltransferase	Q9BV10	ALG12		0.240958	0.0862885	0.395627	8.45662	3.18439	0.00342023	0.159236	-1.90126	N-Glycan biosynthesis, Metabolic pathways
RAB19, member RAS oncogene family	A4D1S5	RAB19		-0.164756	-0.270589	-0.058924	8.42095	-3.18209	0.00344037	0.159236	-1.90658	NA
cytochrome c oxidase subunit I	P00395	COX1		0.303843	0.108629	0.499057	8.0269	3.18147	0.00344585	0.159236	-1.90801	Oxidative phosphorylation, Metabolic pathways, Cardiac muscle contraction, Alzheimer's disease, Parkinson's disease, Huntington's disease
chromodomain helicase DNA binding protein 4	Q14839	CHD4		-0.166973	-0.274301	-0.0596451	11.0326	-3.17996	0.00345916	0.159236	-1.9115	NA
serine/arginine repetitive matrix 2	Q9UQ35	SRRM2		-0.123911	-0.203686	-0.044136	11.4034	-3.17491	0.00350414	0.159984	-1.92319	NA
junctophilin 2	Q9BR39	JPH2		-0.241793	-0.3979	-0.0856861	7.94987	-3.166	0.00358487	0.162339	-1.94378	NA
tRNA methyltransferase 61A	Q96FX7	TRMT61A		-0.141828	-0.233737	-0.0499188	6.33492	-3.15422	0.00369423	0.165942	-1.97094	NA
WRN helicase interacting protein 1	Q96S55	WRNIP1		-0.128925	-0.212795	-0.0450558	8.30491	-3.14212	0.00380997	0.169772	-1.99881	NA
RAP1A, member of RAS oncogene family	P62834	RAP1A		-0.179535	-0.296584	-0.0624858	8.69782	-3.13523	0.0038774	0.171406	-2.01465	MAPK signaling pathway, Chemokine signaling pathway, Focal adhesion, Leukocyte transendothelial migration, Long-term potentiation, Neurotrophin signaling pathway, Pancreatic secretion, Renal cell carcinoma
calcium binding and coiled-coil domain 2	Q13137	CALCOCO2		-0.146355	-0.242218	-0.0504919	7.75832	-3.12065	0.00402384	0.172206	-2.04812	NA
family with sequence similarity 114 member A2	Q9NRY5	FAM114A2		0.0982923	0.0337898	0.162795	11.2582	3.11481	0.00408393	0.172206	-2.0615	NA
aminoacylase 1	Q03154	ACY1		0.175801	0.0603697	0.291232	10.5947	3.11305	0.0041022	0.172206	-2.06553	Arginine and proline metabolism, Metabolic pathways
calponin 1	P51911	CNN1		-0.68083	-1.12808	-0.233581	12.3266	-3.11156	0.0041178	0.172206	-2.06895	NA
alkB homolog 4, lysine demethylase	Q9NXW9	ALKBH4		0.181172	0.0621304	0.300213	7.40461	3.11087	0.00412504	0.172206	-2.07054	NA
lamin B2	Q03252	LMNB2		-0.230731	-0.382392	-0.0790694	12.4866	-3.10971	0.00413721	0.172206	-2.0732	NA
diaphanous related formin 3	Q9NSV4	DIAPH3		-0.227742	-0.377695	-0.0777893	8.21773	-3.1044	0.00419329	0.172206	-2.08534	Regulation of actin cytoskeleton
SEC14 and spectrin domain containing 1	Q86VW0	SESTD1		-0.124068	-0.20588	-0.0422566	10.4877	-3.09981	0.00424238	0.172206	-2.09584	NA
visinin like 1	P62760	VSNL1		0.618723	0.210566	1.02688	7.75407	3.09855	0.00425594	0.172206	-2.09872	NA
APC down-regulated 1 like	Q8NCL9	APCDD1L		-0.175966	-0.292064	-0.0598687	7.52103	-3.0981	0.00426081	0.172206	-2.09975	NA
ring-box 1	P62877	RBX1		-0.258236	-0.428775	-0.0876974	6.79778	-3.09516	0.00429267	0.172206	-2.10647	Nucleotide excision repair, Cell cycle, Oocyte meiosis, Ubiquitin mediated proteolysis, Protein processing in endoplasmic reticulum, Wnt signaling pathway, TGF-beta signaling pathway, Circadian rhythm, Pathways in cancer, Renal cell carcinoma
proteasome 20S subunit alpha 5	P28066	PSMA5		0.118659	0.0402898	0.197028	11.465	3.09488	0.00429562	0.172206	-2.10709	Proteasome
SWI/SNF related, matrix associated, actin dependent regulator of chromatin, subfamily e, member 1	Q969G3	SMARCE1		-0.140102	-0.232638	-0.0475658	9.08416	-3.09472	0.00429742	0.172206	-2.10747	NA
phospholipase C delta 1	P51178	PLCD1		0.214482	0.0726284	0.356335	11.2404	3.09058	0.00434273	0.172779	-2.11692	Inositol phosphate metabolism, Metabolic pathways, Calcium signaling pathway, Phosphatidylinositol signaling system
amyloid beta precursor protein	P05067	APP	chr21	0.204268	0.0689593	0.339576	10.7326	3.08577	0.00439586	0.173045	-2.12789	Alzheimer's disease
death associated protein kinase 3	O43293	DAPK3		-0.186186	-0.309697	-0.0626738	9.99575	-3.08125	0.00444647	0.173045	-2.1382	Pathways in cancer, Bladder cancer
CDC42 effector protein 1	Q00587	CDC42EP1		-0.218814	-0.36411	-0.0735191	9.19231	-3.07831	0.00447956	0.173045	-2.14489	NA
uridine-cytidine kinase 2	Q9BZX2	UCK2		-0.154608	-0.257573	-0.0516433	9.52606	-3.06925	0.00458333	0.173045	-2.16552	Pyrimidine metabolism, Drug metabolism - other enzymes, Metabolic pathways
A-kinase anchoring protein 13	Q12802	AKAP13		-0.107607	-0.179284	-0.0359303	11.1821	-3.06867	0.00459001	0.173045	-2.16683	NA
protein O-fucosyltransferase 1	Q9H488	POFUT1		0.13474	0.0449259	0.224555	10.3502	3.06648	0.00461548	0.173045	-2.17182	Other types of O-glycan biosynthesis
Rho/Rac guanine nucleotide exchange factor 2	Q92974	ARHGEF2		-0.152083	-0.25349	-0.0506773	12.3047	-3.06554	0.00462651	0.173045	-2.17397	Pathogenic Escherichia coli infection
nitrilase family member 2	Q9NQR4	NIT2		0.146538	0.0487464	0.244331	11.6471	3.06293	0.00465705	0.173045	-2.17989	Alanine, aspartate and glutamate metabolism
actin related protein 2/3 complex subunit 1A	Q92747	ARPC1A		-0.16614	-0.277039	-0.055242	12.1617	-3.06224	0.00466519	0.173045	-2.18147	Fc gamma R-mediated phagocytosis, Regulation of actin cytoskeleton, Bacterial invasion of epithelial cells, Pathogenic Escherichia coli infection, Shigellosis
glycerol-3-phosphate dehydrogenase 2	P43304	GPD2		-0.284225	-0.474228	-0.0942218	12.3979	-3.05767	0.00471927	0.173045	-2.19185	Glycerophospholipid metabolism
signal induced proliferation associated 1 like 1	O43166	SIPA1L1		-0.227111	-0.37904	-0.0751827	8.08926	-3.05554	0.00474464	0.173045	-2.19667	NA
cleavage and polyadenylation specific factor 1	Q10570	CPSF1		-0.158195	-0.264034	-0.0523546	10.2628	-3.05514	0.00474947	0.173045	-2.19759	mRNA surveillance pathway
vir like m6A methyltransferase associated	Q69YN4	VIRMA		-0.217694	-0.363357	-0.0720307	8.4275	-3.05482	0.00475331	0.173045	-2.19832	NA
regulation of nuclear pre-mRNA domain containing 1A	Q96P16	RPRD1A		-0.624809	-1.04367	-0.205943	8.7192	-3.04902	0.0048232	0.174449	-2.21146	NA
olfactory receptor family 1 subfamily M member 1	Q8NGA1	OR1M1		0.372138	0.121875	0.622401	10.017	3.03945	0.00494079	0.17486	-2.23314	Olfactory transduction
ribonuclease P/MRP subunit p14	O95059	RPP14		-0.134916	-0.225662	-0.0441687	7.88605	-3.03892	0.00494744	0.17486	-2.23435	RNA transport
engulfment and cell motility 2	Q96JJ3	ELMO2		-0.153772	-0.257243	-0.0503023	11.5444	-3.03775	0.004962	0.17486	-2.23699	NA
kinectin 1	Q86UP2	KTN1		-0.124083	-0.207614	-0.0405506	14.0786	-3.03631	0.00497998	0.17486	-2.24025	NA
latexin	Q9BS40	LXN		0.734734	0.239669	1.2298	8.89549	3.03359	0.00501422	0.17486	-2.24641	NA
G protein nucleolar 1 (putative)	P36915	GNL1		-0.121758	-0.203818	-0.0396988	10.9659	-3.0329	0.00502291	0.17486	-2.24797	NA
ER membrane protein complex subunit 6	Q9BV81	EMC6		-0.311948	-0.52282	-0.101076	8.95243	-3.02379	0.0051392	0.176775	-2.26856	NA
leiomodin 1	P29536	LMOD1		-0.394864	-0.661802	-0.127927	11.9086	-3.02362	0.0051414	0.176775	-2.26894	NA
NGFI-A binding protein 2	Q15742	NAB2		-0.138403	-0.232214	-0.0445914	8.98871	-3.01563	0.00524553	0.178093	-2.28697	NA
cystathionine beta-synthase	P0DN79	CBS	chr21	0.329478	0.105984	0.552973	11.0908	3.01335	0.00527564	0.178093	-2.29212	Glycine, serine and threonine metabolism, Cysteine and methionine metabolism, Metabolic pathways
cystathionine beta-synthase like	P0DN79	CBSL	chr21	0.329478	0.105984	0.552973	11.0908	3.01335	0.00527564	0.178093	-2.29212	NA
signal peptide peptidase like 2A	Q8TCT8	SPPL2A		0.337663	0.107939	0.567386	8.13562	3.00446	0.00539445	0.181004	-2.31213	NA
afadin, adherens junction formation factor	P55196	AFDN		-0.107154	-0.180118	-0.0341901	10.0111	-3.00185	0.00542981	0.181004	-2.318	Adherens junction, Tight junction, Leukocyte transendothelial migration
tRNA methyltransferase 6	Q9UJA5	TRMT6		-0.149838	-0.251941	-0.0477359	10.2226	-2.99968	0.00545938	0.181004	-2.32288	NA
ubiquitin specific peptidase 25	Q9UHP3	USP25	chr21	0.155061	0.0488649	0.261257	9.80659	2.98458	0.00566956	0.186861	-2.35681	NA
ATP citrate lyase	P53396	ACLY		0.167665	0.0526139	0.282716	14.4077	2.97879	0.00575205	0.188464	-2.36978	Citrate cycle (TCA cycle), Metabolic pathways
GINS complex subunit 4	Q9BRT9	GINS4		0.473077	0.147743	0.798411	6.52044	2.97229	0.0058462	0.190429	-2.38436	NA
S100 calcium binding protein A4	P26447	S100A4		0.266531	0.0823969	0.450665	12.8008	2.95871	0.0060474	0.192884	-2.41471	NA
dehydrogenase/reductase 7B	Q6IAN0	DHRS7B		0.277746	0.0857777	0.469713	10.651	2.95738	0.00606744	0.192884	-2.41768	NA
proteasome activator subunit 4	Q14997	PSME4		-0.124396	-0.210389	-0.038403	10.6176	-2.95687	0.00607513	0.192884	-2.41882	Proteasome
poly(ADP-ribose) polymerase family member 12	Q9H0J9	PARP12		-0.132086	-0.223593	-0.0405792	8.14549	-2.95048	0.0061726	0.192884	-2.43309	NA
actin binding LIM protein family member 3	O94929	ABLIM3		-0.236958	-0.401147	-0.0727699	6.53432	-2.94997	0.00618032	0.192884	-2.43421	Axon guidance
zinc finger CCCH-type containing 14	Q6PJT7	ZC3H14		-0.173617	-0.293941	-0.0532931	9.23271	-2.94937	0.00618961	0.192884	-2.43556	NA
high mobility group nucleosomal binding domain 4	O00479	HMGN4		-0.165077	-0.279556	-0.0505981	8.36778	-2.94747	0.00621888	0.192884	-2.43979	NA
methyl-CpG binding domain protein 2	Q9UBB5	MBD2		-0.177587	-0.300742	-0.0544323	8.05977	-2.94747	0.00621896	0.192884	-2.4398	NA
Rho guanine nucleotide exchange factor 17	Q96PE2	ARHGEF17		-0.132462	-0.224351	-0.0405721	10.4199	-2.94654	0.00623324	0.192884	-2.44186	NA
CCHC-type zinc finger nucleic acid binding protein	P62633	CNBP		-0.166907	-0.282856	-0.050958	11.1016	-2.94237	0.0062983	0.193821	-2.45116	NA
zinc finger AN1-type containing 3	Q9H8U3	ZFAND3		-0.154004	-0.261324	-0.0466845	7.74399	-2.9332	0.00644329	0.196731	-2.47156	NA
NME/NM23 nucleoside diphosphate kinase 3	Q13232	NME3		-0.171961	-0.29191	-0.0520119	9.43201	-2.93037	0.00648872	0.196731	-2.47785	Purine metabolism, Pyrimidine metabolism, Metabolic pathways
atlastin GTPase 1	Q8WXF7	ATL1		0.280037	0.0846591	0.475414	11.0402	2.92974	0.00649883	0.196731	-2.47925	NA
R3H domain and coiled-coil containing 1	Q9Y3T6	R3HCC1		0.462548	0.139502	0.785595	6.9012	2.92672	0.00654775	0.19714	-2.48597	NA
vesicle amine transport 1	Q99536	VAT1		0.308233	0.0925199	0.523946	12.5036	2.92073	0.0066456	0.199011	-2.49925	NA
coiled-coil domain containing 124	Q96CT7	CCDC124		-0.111761	-0.190131	-0.0333902	11.5785	-2.91491	0.00674203	0.200819	-2.51215	NA
dpy-30 histone methyltransferase complex regulatory subunit	Q9C005	DPY30		-0.210007	-0.35749	-0.0625233	8.05299	-2.91057	0.0068148	0.201131	-2.52176	NA
nicotinamide N-methyltransferase	P40261	NNMT		0.265534	0.078651	0.452417	12.5903	2.90428	0.00692162	0.201131	-2.53568	Nicotinate and nicotinamide metabolism, Metabolic pathways
GH3 domain containing	Q8N2G8	GHDC		0.195677	0.0578864	0.333468	9.94663	2.90274	0.00694802	0.201131	-2.53908	NA
mitochondrial ribosomal protein L21	Q7Z2W9	MRPL21		-0.184342	-0.314154	-0.0545307	7.94972	-2.90269	0.00694897	0.201131	-2.53921	NA
ribonucleic acid export 1	P78406	RAE1		-0.14204	-0.242157	-0.0419227	10.7619	-2.89995	0.00699611	0.201131	-2.54526	RNA transport
abhydrolase domain containing 11	Q8NFV4	ABHD11		0.244753	0.0722344	0.417271	7.81914	2.89989	0.00699721	0.201131	-2.5454	NA
family with sequence similarity 107 member B	Q9H098	FAM107B		0.202224	0.0595354	0.344913	7.42725	2.89689	0.00704921	0.201131	-2.55202	NA
N-ethylmaleimide sensitive factor, vesicle fusing ATPase	P46459	NSF		0.0883827	0.0260084	0.150757	13.5332	2.89634	0.00705872	0.201131	-2.55323	Vasopressin-regulated water reabsorption
CD99 molecule (Xg blood group)	P14209	CD99		0.242482	0.0712155	0.413749	7.05408	2.89398	0.0071	0.201131	-2.55844	Cell adhesion molecules (CAMs), Leukocyte transendothelial migration
RAB interacting factor	P47224	RABIF		0.155611	0.0455889	0.265634	7.73548	2.89101	0.00715232	0.201131	-2.56501	NA
COPI coat complex subunit epsilon	O14579	COPE		0.129103	0.0377901	0.220415	11.3852	2.88997	0.00717059	0.201131	-2.56729	NA
tyrosyl-tRNA synthetase 2	Q9Y2Z4	YARS2		-0.142917	-0.24403	-0.0418035	9.86947	-2.88911	0.00718584	0.201131	-2.56919	Aminoacyl-tRNA biosynthesis
selenoprotein S	Q9BQE4	SELENOS		-0.178383	-0.30481	-0.0519569	6.70938	-2.88407	0.00727579	0.202631	-2.58031	Protein processing in endoplasmic reticulum
glucosidase alpha, acid	P10253	GAA		0.329903	0.0958406	0.563966	11.1087	2.881	0.00733095	0.203151	-2.58706	Galactose metabolism, Starch and sucrose metabolism, Metabolic pathways, Lysosome
high mobility group nucleosome binding domain 1	P05114	HMGN1	chr21	0.280044	0.0810072	0.47908	11.2354	2.87595	0.00742264	0.204207	-2.59817	NA
aldehyde dehydrogenase 7 family member A1	P49419	ALDH7A1		0.269904	0.077715	0.462092	12.9952	2.87058	0.00752143	0.204207	-2.60999	Glycolysis / Gluconeogenesis, Ascorbate and aldarate metabolism, Fatty acid degradation, Glycine, serine and threonine metabolism, Valine, leucine and isoleucine degradation, Lysine biosynthesis, Lysine degradation, Arginine and proline metabolism, Histidine metabolism, Tryptophan metabolism, beta-Alanine metabolism, Glycerolipid metabolism, Pyruvate metabolism, Propanoate metabolism, Metabolic p…
adaptor related protein complex 1 subunit gamma 1	O43747	AP1G1		0.0906655	0.0260919	0.155239	12.6646	2.86996	0.00753293	0.204207	-2.61135	Lysosome
ATPase phospholipid transporting 9A (putative)	O75110	ATP9A		-0.126435	-0.216544	-0.0363271	10.0582	-2.86809	0.00756768	0.204207	-2.61546	NA
leucine aminopeptidase 3	P28838	LAP3		0.160665	0.0460981	0.275231	12.9592	2.8665	0.00759737	0.204207	-2.61896	Arginine and proline metabolism, Glutathione metabolism, Metabolic pathways
ribosomal protein lateral stalk subunit P0	P05388	RPLP0		0.121188	0.0347655	0.207611	13.3187	2.8663	0.00760112	0.204207	-2.6194	Ribosome
RNA polymerase II subunit A	P24928	POLR2A		-0.11124	-0.190604	-0.0318752	11.0088	-2.86498	0.00762567	0.204207	-2.62228	Purine metabolism, Pyrimidine metabolism, Metabolic pathways, RNA polymerase, Huntington's disease
6-phosphogluconolactonase	O95336	PGLS		0.130436	0.0372879	0.223585	12.243	2.86228	0.00767655	0.204586	-2.62822	Pentose phosphate pathway, Metabolic pathways
protein phosphatase 4 catalytic subunit	P60510	PPP4C		0.147588	0.0420979	0.253078	8.9624	2.85975	0.00772434	0.204879	-2.63376	NA
peroxiredoxin 5	P30044	PRDX5		0.162856	0.0461671	0.279545	12.899	2.85275	0.0078583	0.207444	-2.64912	Peroxisome
protein phosphatase 1 regulatory inhibitor subunit 14B	Q96C90	PPP1R14B		0.314964	0.0890362	0.540891	6.57659	2.84958	0.00791967	0.207546	-2.65606	NA
ADP ribosylation factor like GTPase 3	P36405	ARL3		0.130761	0.0369356	0.224586	11.0566	2.8487	0.00793669	0.207546	-2.65798	NA
elongin A	Q14241	ELOA		-0.112355	-0.193038	-0.0316727	9.87908	-2.84644	0.00798073	0.207723	-2.66292	NA
DOP1 leucine zipper like protein B	Q9Y3R5	DOP1B	chr21	0.163345	0.045813	0.280878	10.3599	2.84078	0.00809222	0.208822	-2.67529	NA
MAPK activated protein kinase 3	Q16644	MAPKAPK3		0.207689	0.0581603	0.357217	6.85696	2.83908	0.00812599	0.208822	-2.67901	MAPK signaling pathway, VEGF signaling pathway
pseudouridine synthase 7	Q96PZ0	PUS7		-0.100634	-0.17311	-0.0281574	10.8966	-2.83815	0.0081445	0.208822	-2.68104	NA
Coenzyme A synthase	Q13057	COASY		0.147452	0.0412038	0.2537	10.3588	2.83673	0.00817292	0.208822	-2.68415	Pantothenate and CoA biosynthesis, Metabolic pathways
Ras related GTP binding A	Q7L523	RRAGA		0.169865	0.0473725	0.292358	10.9954	2.83454	0.00821681	0.208985	-2.68892	NA
CTP synthase 1	P17812	CTPS1		-0.290249	-0.50008	-0.0804175	13.0868	-2.82741	0.00836139	0.211695	-2.70448	Pyrimidine metabolism, Metabolic pathways
cytochrome P450 family 2 subfamily U member 1	Q7Z449	CYP2U1		0.216215	0.059759	0.372672	7.7748	2.82476	0.00841567	0.212105	-2.71025	Arachidonic acid metabolism, Metabolic pathways
ADAM metallopeptidase domain 12	O43184	ADAM12		-0.264556	-0.456259	-0.0728538	8.7674	-2.82084	0.00849667	0.213182	-2.71879	NA
torsin family 1 member A	O14656	TOR1A		0.128415	0.0351953	0.221636	10.4843	2.81577	0.00860267	0.214874	-2.72984	NA
cleavage stimulation factor subunit 3	Q12996	CSTF3		-0.104084	-0.179908	-0.0282597	10.7191	-2.80585	0.00881321	0.21915	-2.75138	mRNA surveillance pathway
dynein light chain roadblock-type 1	Q9NP97	DYNLRB1		0.125001	0.0337915	0.21621	9.52838	2.80132	0.00891106	0.220598	-2.76121	NA
transmembrane protein 119	Q4V9L6	TMEM119		0.293405	0.0789393	0.50787	10.2366	2.7964	0.00901849	0.221222	-2.77188	NA
adenylate kinase 1	P00568	AK1		0.148778	0.0400032	0.257554	11.8644	2.79575	0.00903263	0.221222	-2.77328	Purine metabolism, Metabolic pathways
nucleoporin 188	Q5SRE5	NUP188		-0.110211	-0.190819	-0.0296035	10.0467	-2.79472	0.00905541	0.221222	-2.77552	RNA transport
G protein-coupled receptor 107	Q5VW38	GPR107		0.186546	0.0498424	0.32325	9.08046	2.78929	0.00917562	0.222843	-2.78726	NA
mitochondrial ribosomal protein L17	Q9NRX2	MRPL17		0.180533	0.0481802	0.312886	8.74297	2.78812	0.00920176	0.222843	-2.78979	NA
gremlin 1, DAN family BMP antagonist	O60565	GREM1		-0.192267	-0.33351	-0.0510243	10.5409	-2.78245	0.0093295	0.224295	-2.80206	NA
solute carrier family 7 member 8	Q9UHI5	SLC7A8		0.285004	0.0755925	0.494415	7.48747	2.78189	0.00934227	0.224295	-2.80327	Protein digestion and absorption
misshapen like kinase 1	Q8N4C8	MINK1		-0.111599	-0.193665	-0.0295331	9.03765	-2.77963	0.00939361	0.22456	-2.80815	NA
ribosomal RNA processing 1B	Q14684	RRP1B	chr21	0.150204	0.0393852	0.261022	10.0735	2.77049	0.00960407	0.22861	-2.82785	NA
thymosin beta 10	P63313	TMSB10		-0.264688	-0.460118	-0.0692579	10.5478	-2.76842	0.00965255	0.228786	-2.83233	NA
vacuolar protein sorting 13 homolog C	Q709C8	VPS13C		0.146532	0.0382167	0.254848	12.1146	2.76523	0.00972741	0.229184	-2.8392	NA
transforming acidic coiled-coil containing protein 2	O95359	TACC2		-0.147599	-0.256744	-0.0384543	8.00842	-2.7642	0.00975165	0.229184	-2.84141	NA
four and a half LIM domains 1	Q13642	FHL1		-0.656353	-1.14343	-0.169275	12.4564	-2.7544	0.00998562	0.232926	-2.86248	NA
actinin alpha 4	O43707	ACTN4		-0.15375	-0.267932	-0.0395682	15.7815	-2.75237	0.0100348	0.232926	-2.86684	Focal adhesion, Adherens junction, Tight junction, Leukocyte transendothelial migration, Regulation of actin cytoskeleton, Amoebiasis, Systemic lupus erythematosus, Arrhythmogenic right ventricular cardiomyopathy (ARVC)
four and a half LIM domains 2	Q14192	FHL2		-0.207733	-0.362009	-0.0534575	13.1075	-2.75231	0.0100363	0.232926	-2.86697	Osteoclast differentiation
xylosyltransferase 1	Q86Y38	XYLT1		-0.182577	-0.318293	-0.0468608	8.83319	-2.74981	0.010097	0.233036	-2.87233	Glycosaminoglycan biosynthesis - chondroitin sulfate / dermatan sulfate, Glycosaminoglycan biosynthesis - heparan sulfate / heparin, Metabolic pathways
aspartyl aminopeptidase	Q9ULA0	DNPEP		0.0976308	0.0248715	0.17039	10.3442	2.74275	0.0102706	0.233036	-2.88747	NA
peptidylprolyl isomerase B	P23284	PPIB		0.124741	0.0317612	0.217722	14.5021	2.74226	0.0102828	0.233036	-2.88853	NA
PVR cell adhesion molecule	P15151	PVR		-0.188972	-0.329868	-0.0480765	9.77798	-2.7415	0.0103017	0.233036	-2.89015	Cell adhesion molecules (CAMs)
LSM2 homolog, U6 small nuclear RNA and mRNA degradation associated	Q9Y333	LSM2		0.10255	0.0260448	0.179055	10.3068	2.73989	0.0103418	0.233036	-2.8936	RNA degradation, Spliceosome
integrin alpha FG-GAP repeat containing 1	Q8TB96	ITFG1		-0.111343	-0.194433	-0.0282539	9.3196	-2.7391	0.0103617	0.233036	-2.89531	NA
epithelial membrane protein 3	P54852	EMP3		0.230963	0.0585736	0.403351	8.54978	2.73855	0.0103753	0.233036	-2.89647	NA
integrin subunit beta 5	P18084	ITGB5		0.206401	0.0523437	0.360459	11.9821	2.73853	0.0103757	0.233036	-2.89651	Phagosome, Focal adhesion, ECM-receptor interaction, Regulation of actin cytoskeleton, Hypertrophic cardiomyopathy (HCM), Arrhythmogenic right ventricular cardiomyopathy (ARVC), Dilated cardiomyopathy
copper chaperone for superoxide dismutase	O14618	CCS		0.122571	0.0309003	0.214241	9.98617	2.73304	0.0105141	0.235194	-2.90826	Amyotrophic lateral sclerosis (ALS)
dynactin subunit 4	Q9UJW0	DCTN4		0.08513	0.0213273	0.148933	11.5877	2.7273	0.0106606	0.23676	-2.92054	Vasopressin-regulated water reabsorption, Huntington's disease
sarcoglycan beta	Q16585	SGCB		0.201454	0.0504513	0.352457	7.9691	2.72697	0.0106691	0.23676	-2.92125	Hypertrophic cardiomyopathy (HCM), Arrhythmogenic right ventricular cardiomyopathy (ARVC), Dilated cardiomyopathy, Viral myocarditis
LEM domain nuclear envelope protein 2	Q8NC56	LEMD2		-0.0979194	-0.17143	-0.0244089	11.1093	-2.72275	0.0107778	0.237642	-2.93024	NA
BOP1 ribosomal biogenesis factor	Q14137	BOP1		-0.111249	-0.194805	-0.0276929	9.89747	-2.72149	0.0108106	0.237642	-2.93293	NA
ubiquitin like modifier activating enzyme 7	P41226	UBA7		0.158372	0.0392955	0.277449	10.7958	2.71857	0.0108867	0.237642	-2.93916	Ubiquitin mediated proteolysis, Parkinson's disease
RNA binding protein, mRNA processing factor	Q93062	RBPMS		-0.17934	-0.314266	-0.0444148	9.55723	-2.71689	0.0109308	0.237642	-2.94274	NA
collagen type IV alpha 1 chain	P02462	COL4A1		-0.426065	-0.74673	-0.105399	9.7706	-2.71589	0.0109572	0.237642	-2.94488	Focal adhesion, ECM-receptor interaction, Protein digestion and absorption, Amoebiasis, Pathways in cancer, Small cell lung cancer
metastasis associated 1 family member 2	O94776	MTA2		-0.167027	-0.292798	-0.0412551	10.908	-2.71451	0.0109935	0.237642	-2.94781	NA
F-box protein 45	P0C2W1	FBXO45		-0.133846	-0.234652	-0.0330398	7.35595	-2.71398	0.0110075	0.237642	-2.94894	NA
LIM domain containing preferred translocation partner in lipoma	Q93052	LPP		-0.178896	-0.314064	-0.0437286	11.1217	-2.70531	0.0112391	0.241706	-2.96739	NA
caveolae associated protein 2	O95810	CAVIN2		-0.334254	-0.587715	-0.0807929	9.15533	-2.69559	0.0115041	0.244882	-2.98804	NA
antioxidant 1 copper chaperone	O00244	ATOX1		0.11597	0.0280213	0.203918	9.99116	2.69529	0.0115125	0.244882	-2.98868	NA
platelet activating factor acetylhydrolase 1b catalytic subunit 2	P68402	PAFAH1B2		0.203612	0.0491851	0.358039	10.2855	2.69506	0.0115187	0.244882	-2.98916	Ether lipid metabolism, Metabolic pathways
glucosamine-6-phosphate deaminase 1	P46926	GNPDA1		0.152547	0.0366586	0.268435	11.4663	2.69062	0.0116418	0.246558	-2.99857	Amino sugar and nucleotide sugar metabolism, Metabolic pathways
mitochondrial ribosomal protein S5	P82675	MRPS5		-0.169829	-0.299201	-0.0404581	9.37548	-2.68327	0.0118486	0.249987	-3.01415	NA
synaptopodin 2	Q9UMS6	SYNPO2		-0.504566	-0.889281	-0.119851	11.134	-2.68082	0.011918	0.250502	-3.01932	NA
DnaJ heat shock protein family (Hsp40) member C11	Q9NVH1	DNAJC11		-0.0994049	-0.175342	-0.0234673	11.0752	-2.67571	0.0120643	0.252281	-3.03012	NA
proteasome 20S subunit alpha 3	P25788	PSMA3		0.142416	0.0335611	0.251271	12.7302	2.67423	0.012107	0.252281	-3.03324	Proteasome
hexosaminidase subunit beta	P07686	HEXB		0.208735	0.0491247	0.368346	13.1033	2.67315	0.0121385	0.252281	-3.03554	Other glycan degradation, Amino sugar and nucleotide sugar metabolism, Glycosaminoglycan degradation, Glycosphingolipid biosynthesis - globo series, Glycosphingolipid biosynthesis - ganglio series, Metabolic pathways, Lysosome
macroH2A.2 histone	Q9P0M6	MACROH2A2		0.328628	0.0769274	0.580329	9.62594	2.66876	0.0122663	0.25399	-3.0448	Systemic lupus erythematosus
pleckstrin homology like domain family A member 2	Q53GA4	PHLDA2		-0.372404	-0.657879	-0.0869283	8.06039	-2.66645	0.0123339	0.254443	-3.04966	NA
alpha-L-fucosidase 1	P04066	FUCA1		0.286837	0.0665551	0.507119	9.4388	2.66161	0.012477	0.255037	-3.05986	Other glycan degradation, Lysosome
mortality factor 4 like 2	Q15014	MORF4L2		-0.13187	-0.233157	-0.0305832	7.8765	-2.66123	0.0124885	0.255037	-3.06067	NA
sarcoglycan delta	Q92629	SGCD		0.233375	0.0540981	0.412652	11.2212	2.66084	0.0125	0.255037	-3.06149	Hypertrophic cardiomyopathy (HCM), Arrhythmogenic right ventricular cardiomyopathy (ARVC), Dilated cardiomyopathy, Viral myocarditis
CXADR like membrane protein	Q9H6B4	CLMP		-0.135519	-0.239803	-0.0312362	9.99868	-2.65629	0.0126361	0.256873	-3.07106	NA
fatty acid binding protein 3	P05413	FABP3		0.431187	0.0986877	0.763686	10.1136	2.65072	0.0128048	0.2586	-3.08277	PPAR signaling pathway
lamin A/C	P02545	LMNA		-0.18536	-0.328366	-0.0423532	14.9188	-2.64941	0.0128448	0.2586	-3.08553	Hypertrophic cardiomyopathy (HCM), Arrhythmogenic right ventricular cardiomyopathy (ARVC), Dilated cardiomyopathy
RNA polymerase I subunit E	Q9GZS1	POLR1E		-0.124645	-0.220839	-0.0284507	8.54472	-2.64859	0.0128698	0.2586	-3.08725	Purine metabolism, Pyrimidine metabolism, Metabolic pathways, RNA polymerase
chromosome 1 open reading frame 198	Q9H425	C1orf198		-0.255097	-0.452057	-0.0581372	11.4846	-2.64738	0.0129068	0.2586	-3.08978	NA
dishevelled segment polarity protein 2	O14641	DVL2		-0.110585	-0.196222	-0.0249475	8.61623	-2.6395	0.0131508	0.261333	-3.10631	Wnt signaling pathway, Notch signaling pathway, Melanogenesis, Pathways in cancer, Basal cell carcinoma
tripeptidyl peptidase 1	O14773	TPP1		0.145067	0.0326944	0.25744	11.2925	2.63874	0.0131744	0.261333	-3.1079	Lysosome
calcium voltage-gated channel auxiliary subunit beta 3	P54284	CACNB3		0.132494	0.0297959	0.235193	7.3459	2.63707	0.0132266	0.261333	-3.11139	MAPK signaling pathway, Cardiac muscle contraction, Hypertrophic cardiomyopathy (HCM), Arrhythmogenic right ventricular cardiomyopathy (ARVC), Dilated cardiomyopathy
cyclin dependent kinase 18	Q07002	CDK18		-0.143395	-0.254549	-0.0322416	8.2516	-2.63694	0.0132309	0.261333	-3.11167	NA
proteasome assembly chaperone 2	Q969U7	PSMG2		0.201645	0.0451905	0.3581	10.1139	2.63444	0.0133096	0.26196	-3.11691	NA
chromosome 1 open reading frame 174	Q8IYL3	C1orf174		-0.234656	-0.41709	-0.0522208	6.03978	-2.62913	0.0134781	0.262671	-3.12801	NA
Ras association domain family member 8	Q8NHQ8	RASSF8		0.116222	0.0258558	0.206589	7.75944	2.62888	0.0134861	0.262671	-3.12853	NA
lysophosphatidylcholine acyltransferase 1	Q8NF37	LPCAT1		-0.127845	-0.22725	-0.0284402	10.5787	-2.62885	0.0134872	0.262671	-3.12861	Glycerophospholipid metabolism, Ether lipid metabolism, Metabolic pathways
dCMP deaminase	P32321	DCTD		0.152612	0.0336532	0.271571	10.6922	2.62229	0.0136983	0.265358	-3.1423	Pyrimidine metabolism, Metabolic pathways
heterogeneous nuclear ribonucleoprotein L	P14866	HNRNPL		-0.0886788	-0.157821	-0.0195369	11.9439	-2.62161	0.0137205	0.265358	-3.14373	NA
platelet activating factor acetylhydrolase 2	Q99487	PAFAH2		0.147656	0.0320299	0.263283	8.02321	2.61026	0.0140935	0.27163	-3.16738	Ether lipid metabolism, Metabolic pathways
immunoglobulin binding protein 1	P78318	IGBP1		0.140824	0.0303702	0.251279	10.0469	2.60606	0.014234	0.272817	-3.17612	NA
aldo-keto reductase family 1 member B10	O60218	AKR1B10		-0.590656	-1.05403	-0.12728	8.56923	-2.60549	0.0142531	0.272817	-3.17729	Fructose and mannose metabolism, Linoleic acid metabolism, Butanoate metabolism, Metabolic pathways
immunity related GTPase Q	Q8WZA9	IRGQ		-0.0831583	-0.148474	-0.0178428	11.0681	-2.60242	0.0143566	0.273858	-3.18367	NA
ATPase H+ transporting V1 subunit G1	O75348	ATP6V1G1		0.152384	0.0326203	0.272147	10.4483	2.60078	0.0144125	0.273985	-3.18709	Oxidative phosphorylation, Metabolic pathways, Phagosome, Collecting duct acid secretion, Vibrio cholerae infection, Epithelial cell signaling in Helicobacter pylori infection, Rheumatoid arthritis
phosphoglycerate mutase 1	P18669	PGAM1		0.124647	0.0265438	0.222751	13.487	2.59709	0.0145383	0.275436	-3.19474	Glycolysis / Gluconeogenesis, Metabolic pathways
GAR1 ribonucleoprotein	Q9NY12	GAR1		-0.106278	-0.190003	-0.0225536	10.2818	-2.59465	0.014622	0.276083	-3.1998	Ribosome biogenesis in eukaryotes
phenylalanyl-tRNA synthetase subunit beta	Q9NSD9	FARSB		0.0796608	0.0167557	0.142566	12.9099	2.5885	0.0148356	0.278248	-3.21256	Aminoacyl-tRNA biosynthesis
UEV and lactate/malate dehyrogenase domains	Q8IX04	UEVLD		0.159141	0.0334721	0.284811	9.97449	2.58847	0.0148365	0.278248	-3.21262	NA
microtubule crosslinking factor 1	Q9Y4B5	MTCL1		-0.147028	-0.263254	-0.0308032	10.0904	-2.58577	0.0149311	0.279081	-3.21821	NA
gamma-glutamyltransferase 7	Q9UJ14	GGT7		-0.126023	-0.225761	-0.0262858	8.51153	-2.58274	0.0150377	0.280134	-3.22447	Taurine and hypotaurine metabolism, Cyanoamino acid metabolism, Glutathione metabolism, Arachidonic acid metabolism, Metabolic pathways
selenoprotein F	O60613	SELENOF		0.149878	0.0308076	0.268949	9.98571	2.5729	0.0153894	0.284786	-3.2448	NA
histone deacetylase 6	Q9UBN7	HDAC6		0.171844	0.0352761	0.308413	9.08441	2.57202	0.0154212	0.284786	-3.24661	NA
RAB7A, member RAS oncogene family	P51149	RAB7A		0.130532	0.0267018	0.234362	12.984	2.5697	0.0155054	0.284786	-3.2514	Endocytosis, Phagosome, Amoebiasis
sacsin molecular chaperone	Q9NZJ4	SACS		-0.180715	-0.324514	-0.0369163	11.8774	-2.56879	0.0155387	0.284786	-3.25328	NA
programmed cell death 1 ligand 2	Q9BQ51	PDCD1LG2		-0.216962	-0.389654	-0.0442695	8.55254	-2.56802	0.0155665	0.284786	-3.25486	Cell adhesion molecules (CAMs)
mannosidase beta like	Q9NQG1	MANBAL		-0.133137	-0.239139	-0.0271342	8.34657	-2.56726	0.0155942	0.284786	-3.25642	NA
glutathione peroxidase 7	Q96SL4	GPX7		0.289726	0.058584	0.520868	11.0015	2.56211	0.0157838	0.287307	-3.26704	Glutathione metabolism, Arachidonic acid metabolism
tyrosine 3-monooxygenase/tryptophan 5-monooxygenase activation protein epsilon	P62258	YWHAE		0.0798372	0.0160521	0.143622	14.033	2.55844	0.0159201	0.288802	-3.27459	Cell cycle, Oocyte meiosis, Neurotrophin signaling pathway
ABCF2-H2BE1 readthrough	Q9UG63	ABCF2-H2BE1		0.122945	0.0245804	0.22131	12.1015	2.55482	0.0160553	0.288802	-3.28202	NA
ATP binding cassette subfamily F member 2	Q9UG63	ABCF2		0.122945	0.0245804	0.22131	12.1015	2.55482	0.0160553	0.288802	-3.28202	NA
diazepam binding inhibitor, acyl-CoA binding protein	P07108	DBI		0.148748	0.0296779	0.267818	11.8662	2.55351	0.0161047	0.288802	-3.28472	PPAR signaling pathway
gamma-glutamyl carboxylase	P38435	GGCX		0.144869	0.0288792	0.260859	10.4028	2.55296	0.0161252	0.288802	-3.28583	NA
fatty acyl-CoA reductase 1	Q8WVX9	FAR1		0.114326	0.0227299	0.205923	9.849	2.55127	0.0161892	0.289019	-3.28931	Peroxisome
STARD3 N-terminal like	O95772	STARD3NL		-0.107179	-0.193245	-0.0211126	7.73464	-2.54545	0.0164107	0.290357	-3.30124	NA
TAO kinase 3	Q9H2K8	TAOK3		-0.126952	-0.22894	-0.0249631	10.0127	-2.54434	0.0164534	0.290357	-3.30352	MAPK signaling pathway
CCZ1 homolog B, vacuolar protein trafficking and biogenesis associated	P86790	CCZ1B		0.113459	0.0222714	0.204647	10.3889	2.54327	0.0164948	0.290357	-3.30572	NA
CCZ1 homolog, vacuolar protein trafficking and biogenesis associated	P86790	CCZ1		0.113459	0.0222714	0.204647	10.3889	2.54327	0.0164948	0.290357	-3.30572	NA
mitochondrial calcium uptake 2	Q8IYU8	MICU2		0.171605	0.0332592	0.309951	6.87333	2.53543	0.0167989	0.290357	-3.32175	NA
maestro heat like repeat family member 1	Q8NDA8	MROH1		-0.159081	-0.287425	-0.0307368	10.6893	-2.53356	0.0168725	0.290357	-3.32558	NA
fibroblast growth factor 1	P05230	FGF1		0.367827	0.0710673	0.664587	8.99981	2.53354	0.0168734	0.290357	-3.32563	MAPK signaling pathway, Regulation of actin cytoskeleton, Pathways in cancer, Melanoma
lysine demethylase 2A	Q9Y2K7	KDM2A		0.27321	0.0527466	0.493673	7.85569	2.53308	0.0168914	0.290357	-3.32656	NA
carboxymethylenebutenolidase homolog	Q96DG6	CMBL		0.144054	0.0277746	0.260333	11.7588	2.53228	0.0169229	0.290357	-3.3282	Metabolic pathways
mannosidase alpha class 2B member 1	O00754	MAN2B1		0.100958	0.0194643	0.182451	11.6846	2.53224	0.0169243	0.290357	-3.32827	Other glycan degradation, Lysosome
golgi reassembly stacking protein 2	Q9H8Y8	GORASP2		0.0816865	0.0157456	0.147627	11.5435	2.53212	0.0169292	0.290357	-3.32852	NA
pannexin 1	Q96RD7	PANX1		-0.16692	-0.301674	-0.0321658	8.55317	-2.53195	0.016936	0.290357	-3.32888	NA
protein only RNase P catalytic subunit	O15091	PRORP		0.418639	0.0806527	0.756624	7.44568	2.5318	0.0169418	0.290357	-3.32918	NA
filamin C	Q14315	FLNC		-0.186032	-0.336754	-0.0353094	15.9039	-2.52289	0.0172969	0.294092	-3.34736	MAPK signaling pathway, Focal adhesion
PHD finger protein 5A	Q7RTV0	PHF5A		-0.127048	-0.230021	-0.0240746	10.5217	-2.52192	0.0173359	0.294092	-3.34933	Spliceosome
phosphatidylinositol 4-kinase type 2 beta	Q8TCG2	PI4K2B		0.244924	0.0463778	0.443469	7.42963	2.5215	0.0173529	0.294092	-3.35019	Inositol phosphate metabolism, Metabolic pathways, Phosphatidylinositol signaling system
nidogen 1	P14543	NID1		-0.121097	-0.21928	-0.022913	7.26873	-2.52105	0.017371	0.294092	-3.35111	NA
2'-deoxynucleoside 5'-phosphate N-hydrolase 1	O43598	DNPH1		0.118062	0.0221489	0.213975	10.2509	2.51606	0.0175737	0.295881	-3.36127	NA
heparin binding growth factor	P51858	HDGF		-0.12154	-0.220318	-0.0227633	11.5234	-2.51509	0.0176134	0.295881	-3.36325	NA
WASP family member 2	Q9Y6W5	WASF2		-0.100663	-0.18249	-0.0188351	11.1545	-2.51454	0.017636	0.295881	-3.36437	Adherens junction, Fc gamma R-mediated phagocytosis, Regulation of actin cytoskeleton, Bacterial invasion of epithelial cells, Shigellosis
glutamyl-tRNA amidotransferase subunit B	O75879	GATB		-0.0917661	-0.166443	-0.0170891	8.05079	-2.5118	0.0177486	0.296876	-3.36994	NA
DLC1 Rho GTPase activating protein	Q96QB1	DLC1		-0.216834	-0.393592	-0.0400762	8.14181	-2.50748	0.0179272	0.296923	-3.37871	NA
shroom family member 3	Q8TF72	SHROOM3		-0.200427	-0.363877	-0.0369769	9.64329	-2.50646	0.0179699	0.296923	-3.38079	NA
zyxin	Q15942	ZYX		-0.162727	-0.295446	-0.0300075	12.6459	-2.50619	0.017981	0.296923	-3.38133	Focal adhesion
BRO1 domain and CAAX motif containing	Q5VW32	BROX		0.147018	0.0270036	0.267032	11.1073	2.50395	0.0180745	0.296923	-3.38587	NA
mitochondrial ribosomal protein S9	P82933	MRPS9		-0.121763	-0.221166	-0.0223598	9.05303	-2.50382	0.0180798	0.296923	-3.38613	NA
RAN binding protein 6	O60518	RANBP6		-0.161826	-0.293954	-0.0296978	9.56411	-2.50347	0.0180949	0.296923	-3.38686	NA
tumor protein, translationally-controlled 1	P13693	TPT1		0.152151	0.0277898	0.276513	12.8848	2.5008	0.0182071	0.296923	-3.39227	NA
collagen type IV alpha 2 chain	P08572	COL4A2		-0.261884	-0.476063	-0.0477046	8.95983	-2.49931	0.0182699	0.296923	-3.39528	Focal adhesion, ECM-receptor interaction, Protein digestion and absorption, Amoebiasis, Pathways in cancer, Small cell lung cancer
extracellular matrix protein 1	Q16610	ECM1		0.218574	0.0396091	0.397538	10.4944	2.49643	0.0183921	0.296923	-3.40111	NA
acid phosphatase 1	P24666	ACP1		0.14165	0.0256639	0.257636	10.8095	2.49631	0.0183971	0.296923	-3.40135	Riboflavin metabolism, Adherens junction
biliverdin reductase A	P53004	BLVRA		0.138034	0.0249659	0.251103	12.062	2.49537	0.0184374	0.296923	-3.40326	Porphyrin and chlorophyll metabolism
methylthioadenosine phosphorylase	Q13126	MTAP		0.10635	0.019219	0.193482	11.2204	2.4949	0.0184574	0.296923	-3.40421	Cysteine and methionine metabolism, Metabolic pathways
guided entry of tail-anchored proteins factor 1	O00258	GET1		0.24181	0.0436505	0.439969	6.38618	2.4943	0.0184832	0.296923	-3.40543	NA
transmembrane p24 trafficking protein 4	Q7Z7H5	TMED4		0.0901796	0.0162483	0.164111	10.6943	2.49327	0.0185272	0.296923	-3.40751	NA
aldo-keto reductase family 7 member A2	O43488	AKR7A2		0.144353	0.0259827	0.262722	11.4777	2.49271	0.0185511	0.296923	-3.40864	NA
collagen type XI alpha 1 chain	P12107	COL11A1		0.374652	0.0670807	0.682223	10.5925	2.48984	0.0186748	0.298048	-3.41445	Focal adhesion, ECM-receptor interaction, Protein digestion and absorption, Amoebiasis
transmembrane protein 104	Q8NE00	TMEM104		0.140273	0.0249661	0.255581	8.49486	2.48661	0.0188148	0.298731	-3.42098	NA
heterogeneous nuclear ribonucleoprotein A0	Q13151	HNRNPA0		-0.108989	-0.198589	-0.0193897	11.1545	-2.48637	0.0188249	0.298731	-3.42145	NA
clathrin light chain A	P09496	CLTA		-0.122402	-0.223204	-0.021601	11.8267	-2.48206	0.0190134	0.299233	-3.43016	Lysosome, Endocytosis, Huntington's disease, Bacterial invasion of epithelial cells
thioredoxin reductase 1	Q16881	TXNRD1		-0.250123	-0.456234	-0.0440119	13.1292	-2.48051	0.0190816	0.299233	-3.43328	Pyrimidine metabolism, Selenocompound metabolism
oxidative stress responsive kinase 1	O95747	OXSR1		0.164868	0.0289369	0.3008	11.6512	2.47917	0.0191407	0.299233	-3.43599	NA
nicastrin	Q92542	NCSTN		0.183205	0.0321389	0.33427	10.1115	2.4789	0.0191525	0.299233	-3.43652	Notch signaling pathway, Alzheimer's disease
Yip1 interacting factor homolog B, membrane trafficking protein	Q5BJH7	YIF1B		0.151067	0.0263757	0.275758	8.68587	2.47641	0.0192629	0.299233	-3.44155	NA
anaphase promoting complex subunit 1	Q9H1A4	ANAPC1		-0.0826371	-0.150847	-0.0144276	9.80087	-2.47639	0.0192639	0.299233	-3.44159	Cell cycle, Oocyte meiosis, Ubiquitin mediated proteolysis, Progesterone-mediated oocyte maturation
propionyl-CoA carboxylase subunit alpha	P05165	PCCA		-0.177359	-0.323766	-0.0309517	9.72111	-2.47616	0.0192738	0.299233	-3.44204	Valine, leucine and isoleucine degradation, Glyoxylate and dicarboxylate metabolism, Propanoate metabolism, Metabolic pathways
ATPase H+ transporting V1 subunit F	Q16864	ATP6V1F		0.0906242	0.0157452	0.165503	9.09586	2.47385	0.0193771	0.299233	-3.44671	Oxidative phosphorylation, Metabolic pathways, Phagosome, Collecting duct acid secretion, Vibrio cholerae infection, Epithelial cell signaling in Helicobacter pylori infection, Rheumatoid arthritis
ADP ribosylation factor like GTPase 1	P40616	ARL1		0.157671	0.0273924	0.28795	11.4693	2.47382	0.0193784	0.299233	-3.44677	NA
NME/NM23 nucleoside diphosphate kinase 1	P15531	NME1		0.14371	0.0249505	0.26247	11.9167	2.47347	0.0193937	0.299233	-3.44746	Purine metabolism, Pyrimidine metabolism, Metabolic pathways
programmed cell death 11	Q14690	PDCD11		-0.0952907	-0.17412	-0.0164616	11.6061	-2.47089	0.0195097	0.300191	-3.45267	NA
GRB10 interacting GYF protein 2	Q6Y7W6	GIGYF2		-0.0891373	-0.162913	-0.0153619	11.3615	-2.46966	0.019565	0.300213	-3.45514	NA
ATP synthase F1 subunit epsilon	P56381	ATP5F1E		-0.14233	-0.260263	-0.0243974	9.98785	-2.4669	0.0196897	0.301296	-3.46068	Oxidative phosphorylation, Metabolic pathways, Alzheimer's disease, Parkinson's disease, Huntington's disease
pterin-4 alpha-carbinolamine dehydratase 2	Q9H0N5	PCBD2		0.156511	0.0266894	0.286332	8.78237	2.46426	0.0198096	0.302299	-3.46598	NA
FAM3 metabolism regulating signaling molecule C	Q92520	FAM3C		0.141932	0.024023	0.259842	11.2385	2.46049	0.0199821	0.304099	-3.47355	NA
golgi associated PDZ and coiled-coil motif containing	Q9HD26	GOPC		0.168528	0.0279004	0.309155	12.3442	2.44957	0.0204895	0.309583	-3.49542	NA
La ribonucleoprotein 1, translational regulator	Q6PKG0	LARP1		-0.0742466	-0.136211	-0.0122818	12.4114	-2.44918	0.0205081	0.309583	-3.49621	NA
Rho/Rac guanine nucleotide exchange factor 18	Q6ZSZ5	ARHGEF18		-0.188731	-0.346291	-0.0311708	7.3834	-2.44842	0.0205439	0.309583	-3.49773	NA
SH3 domain containing ring finger 1	Q7Z6J0	SH3RF1		-0.10136	-0.185995	-0.0167254	9.10783	-2.44798	0.0205647	0.309583	-3.49861	NA
collectin subfamily member 12	Q5KU26	COLEC12		0.477397	0.077584	0.877211	10.7298	2.44068	0.0209114	0.311588	-3.51318	Phagosome
peter pan homolog	Q9NQ55	PPAN		-0.154587	-0.284062	-0.0251113	8.24742	-2.44047	0.0209215	0.311588	-3.5136	NA
PPAN-P2RY11 readthrough	Q9NQ55	PPAN-P2RY11		-0.154587	-0.284062	-0.0251113	8.24742	-2.44047	0.0209215	0.311588	-3.5136	NA
actin related protein 1A	P61163	ACTR1A		0.099487	0.0161607	0.182813	12.3332	2.44047	0.0209217	0.311588	-3.51361	NA
YKT6 v-SNARE homolog	O15498	YKT6		0.0950605	0.0153557	0.174765	12.2344	2.43784	0.0210482	0.312636	-3.51886	SNARE interactions in vesicular transport
BPI fold containing family B member 3	P59826	BPIFB3		0.364642	0.0586834	0.670601	6.74884	2.43609	0.0211326	0.313055	-3.52235	NA
retinol saturase	Q6NUM9	RETSAT		0.108662	0.01739	0.199935	11.4434	2.43348	0.0212588	0.314089	-3.52754	Retinol metabolism
BCAR3 adaptor protein, NSP family member	O75815	BCAR3		-0.140997	-0.259599	-0.0223955	9.07281	-2.43001	0.0214283	0.315756	-3.53445	NA
natural killer cell triggering receptor	P30414	NKTR		0.191564	0.0302563	0.352872	7.84142	2.42743	0.0215549	0.316783	-3.53958	NA
prostaglandin E synthase 2	Q9H7Z7	PTGES2		-0.0919203	-0.169398	-0.0144428	11.0123	-2.42507	0.0216716	0.317421	-3.54428	Arachidonic acid metabolism, Metabolic pathways
trafficking protein particle complex 5	Q8IUR0	TRAPPC5		0.111628	0.0175074	0.205749	9.00497	2.42425	0.0217123	0.317421	-3.54591	NA
LIM zinc finger domain containing 1	P48059	LIMS1		-0.117731	-0.217085	-0.0183766	11.9557	-2.4221	0.0218189	0.318145	-3.55017	NA
nuclear export mediator factor	O60524	NEMF		-0.0747919	-0.138012	-0.0115721	11.7592	-2.41819	0.0220146	0.32016	-3.55794	NA
collagen type VI alpha 2 chain	P12110	COL6A2	chr21	0.150537	0.0229476	0.278126	13.5666	2.41167	0.0223443	0.323408	-3.57087	Focal adhesion, ECM-receptor interaction, Protein digestion and absorption
heat shock protein family A (Hsp70) member 12A	O43301	HSPA12A		0.191042	0.0291008	0.352984	9.65094	2.41135	0.0223604	0.323408	-3.5715	NA
epsin 2	O95208	EPN2		-0.176253	-0.325835	-0.02667	9.29262	-2.40848	0.0225069	0.323408	-3.57717	Endocytosis
guided entry of tail-anchored proteins factor 3, ATPase	O43681	GET3		0.103563	0.0156564	0.19147	10.9801	2.40808	0.0225273	0.323408	-3.57796	NA
LPS responsive beige-like anchor protein	P50851	LRBA		0.119723	0.0180986	0.221347	10.4383	2.40807	0.0225282	0.323408	-3.57799	NA
Ras homolog, mTORC1 binding	Q15382	RHEB		0.119944	0.017995	0.221893	11.4793	2.40483	0.0226947	0.32496	-3.58439	mTOR signaling pathway, Insulin signaling pathway
lysine demethylase 3B	Q7LBC6	KDM3B		-0.111619	-0.206764	-0.0164734	9.75991	-2.39794	0.023053	0.329244	-3.598	NA
glia maturation factor beta	P60983	GMFB		0.124294	0.0182644	0.230323	10.4628	2.39614	0.0231474	0.329653	-3.60155	NA
cytochrome b5 type B	O43169	CYB5B		-0.11225	-0.208056	-0.0164444	9.60885	-2.39488	0.0232136	0.329653	-3.60403	NA
RNA binding motif protein 3	P98179	RBM3		-0.21975	-0.40747	-0.0320314	9.54255	-2.39282	0.0233225	0.329653	-3.60809	NA
BMP2 inducible kinase	Q9NSY1	BMP2K		-0.167162	-0.310024	-0.0243003	8.50396	-2.39172	0.0233808	0.329653	-3.61026	NA
HECT domain E3 ubiquitin protein ligase 1	Q9ULT8	HECTD1		-0.0704651	-0.130691	-0.0102396	12.3082	-2.39157	0.023389	0.329653	-3.61056	NA
CDC42 effector protein 4	Q9H3Q1	CDC42EP4		-0.169041	-0.313573	-0.0245098	9.67391	-2.39067	0.0234367	0.329653	-3.61234	NA
platelet activating factor acetylhydrolase 1b regulatory subunit 1	P43034	PAFAH1B1		0.0804785	0.0115788	0.149378	12.5602	2.38754	0.0236033	0.330342	-3.61848	Ether lipid metabolism, Metabolic pathways
methylenetetrahydrofolate dehydrogenase (NADP+ dependent) 1 like	Q6UB35	MTHFD1L		-0.121162	-0.224892	-0.0174312	12.265	-2.38752	0.0236044	0.330342	-3.61852	One carbon pool by folate, Metabolic pathways
neurofibromin 2	P35240	NF2		-0.0970155	-0.180165	-0.0138656	10.4218	-2.38489	0.0237457	0.331442	-3.6237	NA
selenoprotein M	Q8WWX9	SELENOM		0.180891	0.0257853	0.335996	8.59513	2.38385	0.0238019	0.331442	-3.62575	NA
cereblon	Q96SW2	CRBN		-0.108693	-0.202052	-0.0153341	8.93631	-2.37977	0.0240227	0.333681	-3.63376	NA
coagulation factor III, tissue factor	P13726	F3		-0.34454	-0.640749	-0.0483299	7.74615	-2.37754	0.0241439	0.333787	-3.63812	Complement and coagulation cascades
GLI pathogenesis related 2	Q9H4G4	GLIPR2		-0.206166	-0.383616	-0.0287159	10.6614	-2.37481	0.0242935	0.333787	-3.64348	NA
H1.0 linker histone	P07305	H1-0		-0.193682	-0.360456	-0.0269082	11.237	-2.37383	0.0243473	0.333787	-3.6454	NA
RBM14-RBM4 readthrough	Q96PK6	RBM14-RBM4		-0.110624	-0.205903	-0.0153454	11.1295	-2.37325	0.0243797	0.333787	-3.64655	NA
RNA binding motif protein 14	Q96PK6	RBM14		-0.110624	-0.205903	-0.0153454	11.1295	-2.37325	0.0243797	0.333787	-3.64655	NA
zinc finger RNA binding protein	Q96KR1	ZFR		-0.104727	-0.194992	-0.0144618	10.6207	-2.37152	0.0244748	0.333787	-3.64993	NA
acyl-CoA dehydrogenase family member 11	Q709F0	ACAD11		0.101196	0.0139709	0.188421	9.07797	2.37143	0.0244799	0.333787	-3.65011	NA
tubulin gamma complex associated protein 2	Q9BSJ2	TUBGCP2		0.1282	0.017674	0.238727	10.8851	2.37089	0.0245097	0.333787	-3.65116	NA
insulin like growth factor binding protein 5	P24593	IGFBP5		-0.4106	-0.764799	-0.0564013	9.5854	-2.36952	0.0245857	0.333908	-3.65385	NA
peptidyl-tRNA hydrolase 2	Q9Y3E5	PTRH2		0.153918	0.0210895	0.286747	10.0962	2.36857	0.0246384	0.333908	-3.6557	NA
ring finger protein 181	Q9P0P0	RNF181		-0.15766	-0.293926	-0.0213934	8.84185	-2.36494	0.0248411	0.335838	-3.6628	NA
neuron navigator 3	Q8IVL0	NAV3		-0.260335	-0.485576	-0.0350937	7.63261	-2.36251	0.024978	0.33687	-3.66756	NA
decorin	P07585	DCN		0.297882	0.0393981	0.556366	10.8868	2.35559	0.0253706	0.341339	-3.68107	TGF-beta signaling pathway
golgin A1	Q92805	GOLGA1		0.0968279	0.0127088	0.180947	9.92856	2.35285	0.0255274	0.342332	-3.6864	NA
protein phosphatase 1 regulatory inhibitor subunit 11	O60927	PPP1R11		-0.148933	-0.278356	-0.0195095	7.7261	-2.35216	0.0255673	0.342332	-3.68775	NA
Ly1 antibody reactive	Q9NX58	LYAR		-0.104464	-0.195296	-0.013632	9.7458	-2.35081	0.0256453	0.342552	-3.69039	NA
SWI/SNF related, matrix associated, actin dependent regulator of chromatin, subfamily d, member 2	Q92925	SMARCD2		-0.121978	-0.228153	-0.0158029	7.12925	-2.34827	0.0257921	0.343689	-3.69532	NA
splicing factor 1	Q15637	SF1		-0.102196	-0.191206	-0.0131867	11.0888	-2.34686	0.0258739	0.343956	-3.69806	NA
inositol hexakisphosphate kinase 1	Q92551	IP6K1		-0.104766	-0.196075	-0.013457	7.73874	-2.34528	0.0259657	0.343984	-3.70113	NA
TBC1 domain family member 13	Q9NVG8	TBC1D13		0.0815592	0.0104356	0.152683	11.0708	2.34395	0.0260438	0.343984	-3.70372	NA
transforming acidic coiled-coil containing protein 1	O75410	TACC1		-0.104253	-0.195179	-0.0133278	10.7633	-2.34365	0.0260613	0.343984	-3.70431	NA
N-acylsphingosine amidohydrolase 1	Q13510	ASAH1		0.161186	0.020505	0.301867	12.0273	2.34197	0.02616	0.344471	-3.70757	Sphingolipid metabolism, Metabolic pathways, Lysosome
isocitrate dehydrogenase (NADP(+)) 1	O75874	IDH1		0.202545	0.0254951	0.379595	13.2143	2.33838	0.0263716	0.346439	-3.71454	Citrate cycle (TCA cycle), Glutathione metabolism, Metabolic pathways, Peroxisome
pleckstrin homology like domain family A member 3	Q9Y5J5	PHLDA3		0.158402	0.019456	0.297348	9.10124	2.33026	0.0268564	0.351977	-3.73028	NA
serine dehydratase like	Q96GA7	SDSL		0.12044	0.0147432	0.226137	8.77709	2.32915	0.026923	0.352021	-3.73242	NA
2'-5'-oligoadenylate synthetase 3	Q9Y6K5	OAS3		0.21026	0.0254185	0.395101	8.73943	2.32512	0.0271668	0.354378	-3.74021	Hepatitis C
methylthioribose-1-phosphate isomerase 1	Q9BV20	MRI1		-0.239881	-0.450895	-0.0288668	9.96143	-2.32366	0.0272559	0.354708	-3.74303	Cysteine and methionine metabolism, Metabolic pathways
synthesis of cytochrome C oxidase 2	O43819	SCO2		-0.146525	-0.275549	-0.0175011	9.19751	-2.3213	0.0274005	0.354927	-3.7476	NA
intersectin 2	Q9NZM3	ITSN2		-0.132337	-0.248921	-0.0157532	9.00381	-2.32023	0.0274656	0.354927	-3.74965	NA
ankyrin repeat domain 28	O15084	ANKRD28		0.191048	0.0227199	0.359376	8.12566	2.31993	0.0274844	0.354927	-3.75024	NA
S100 calcium binding protein A11	P31949	S100A11		0.104645	0.0124167	0.196873	12.9796	2.31923	0.0275276	0.354927	-3.7516	NA
HCLS1 associated protein X-1	O00165	HAX1		0.135427	0.0159284	0.254926	8.50742	2.31649	0.0276961	0.355218	-3.75686	NA
insulin like growth factor 1 receptor	P08069	IGF1R		-0.127765	-0.240537	-0.0149937	8.39794	-2.31581	0.0277388	0.355218	-3.75819	Oocyte meiosis, Endocytosis, Focal adhesion, Adherens junction, Long-term depression, Progesterone-mediated oocyte maturation, Pathways in cancer, Glioma, Prostate cancer, Melanoma
phosphatidylethanolamine binding protein 1	P30086	PEBP1		0.15518	0.0181262	0.292234	12.2818	2.31437	0.0278277	0.355218	-3.76095	NA
protein tyrosine phosphatase receptor type G	P23470	PTPRG		0.139335	0.0162124	0.262458	8.63438	2.31319	0.0279014	0.355218	-3.76323	NA
limb and CNS expressed 1 like	Q8IVB5	LIX1L		-0.0947081	-0.178419	-0.0109971	7.51663	-2.31256	0.0279405	0.355218	-3.76444	NA
glucosamine-6-phosphate deaminase 2	Q8TDQ7	GNPDA2		0.149584	0.0172918	0.281877	10.7827	2.31121	0.0280249	0.355218	-3.76704	Amino sugar and nucleotide sugar metabolism, Metabolic pathways
mitochondrial contact site and cristae organizing system subunit 10	Q5TGZ0	MICOS10		-0.149391	-0.281527	-0.0172546	8.04683	-2.31095	0.0280411	0.355218	-3.76754	NA
farnesyltransferase, CAAX box, alpha	P49354	FNTA		0.177428	0.020472	0.334383	10.9657	2.31064	0.0280603	0.355218	-3.76813	NA
protein tyrosine phosphatase non-receptor type 11	Q06124	PTPN11		-0.163986	-0.309199	-0.0187738	12.107	-2.3083	0.0282075	0.356271	-3.77264	Jak-STAT signaling pathway, Natural killer cell mediated cytotoxicity, Leukocyte transendothelial migration, Neurotrophin signaling pathway, Adipocytokine signaling pathway, Epithelial cell signaling in Helicobacter pylori infection, Renal cell carcinoma, Chronic myeloid leukemia
eukaryotic translation initiation factor 5A	P63241	EIF5A		0.101003	0.0115186	0.190488	13.2111	2.30715	0.0282801	0.356381	-3.77486	NA
RNA polymerase III subunit C	Q9BUI4	POLR3C		0.147512	0.0166894	0.278335	8.7518	2.3048	0.0284284	0.357441	-3.77937	Purine metabolism, Pyrimidine metabolism, Metabolic pathways, RNA polymerase, Cytosolic DNA-sensing pathway
trio Rho guanine nucleotide exchange factor	O75962	TRIO		-0.0880278	-0.166137	-0.00991878	12.4388	-2.3036	0.0285045	0.357578	-3.78167	NA
MCTS1 re-initiation and release factor	Q9ULC4	MCTS1		0.0868514	0.00975292	0.16395	11.0109	2.30261	0.0285677	0.357578	-3.78359	NA
dynactin subunit 6	O00399	DCTN6		0.103358	0.0115044	0.195211	8.70943	2.30005	0.028731	0.358369	-3.7885	Vasopressin-regulated water reabsorption
oligosaccharyltransferase complex non-catalytic subunit	Q9NRP0	OSTC		0.208514	0.023173	0.393854	9.96892	2.2996	0.0287596	0.358369	-3.78935	NA
mitogen-activated protein kinase kinase kinase 20	Q9NYL2	MAP3K20		-0.104678	-0.19802	-0.0113361	10.0549	-2.29228	0.029232	0.363442	-3.80339	MAPK signaling pathway, Tight junction
RNA binding motif protein X-linked	P38159	RBMX		-0.104909	-0.198675	-0.0111425	12.25	-2.28693	0.0295811	0.366964	-3.81361	Spliceosome
pre-mRNA processing factor 6	O94906	PRPF6		-0.0836294	-0.158472	-0.00878657	11.5363	-2.28401	0.0297739	0.368534	-3.8192	Spliceosome
damage specific DNA binding protein 2	Q92466	DDB2		0.102835	0.0103996	0.195271	9.03213	2.274	0.0304415	0.375963	-3.83827	Nucleotide excision repair, p53 signaling pathway, Ubiquitin mediated proteolysis
GM2 ganglioside activator	P17900	GM2A		0.23127	0.0229913	0.439548	10.7491	2.26967	0.0307347	0.378308	-3.84651	Lysosome
opioid growth factor receptor	Q9NZT2	OGFR		-0.155111	-0.294901	-0.0153208	9.28005	-2.26806	0.0308444	0.378308	-3.84958	NA
acylaminoacyl-peptide hydrolase	P13798	APEH		0.106632	0.0105058	0.202758	12.0405	2.26743	0.0308873	0.378308	-3.85077	NA
factor interacting with PAPOLA and CPSF1	Q6UN15	FIP1L1		-0.118334	-0.225127	-0.0115403	9.96307	-2.26492	0.0310595	0.378308	-3.85555	mRNA surveillance pathway
BAG cochaperone 6	P46379	BAG6		0.0705777	0.00687111	0.134284	10.8312	2.2645	0.0310884	0.378308	-3.85634	NA
F-box protein 30	Q8TB52	FBXO30		-0.1163	-0.221291	-0.0113103	8.96409	-2.26423	0.0311064	0.378308	-3.85684	NA
Rab geranylgeranyltransferase subunit alpha	Q92696	RABGGTA		0.113175	0.011006	0.215344	12.03	2.26423	0.0311069	0.378308	-3.85686	NA
far upstream element binding protein 3	Q96I24	FUBP3		-0.0703494	-0.133939	-0.00675991	12.4611	-2.26133	0.0313067	0.378484	-3.86236	NA
EMAP like 1	O00423	EML1		-0.152055	-0.289506	-0.0146039	10.4385	-2.26121	0.0313148	0.378484	-3.86258	NA
chromosome 17 open reading frame 75	Q9HAS0	C17orf75		-0.0923066	-0.175798	-0.00881574	10.2685	-2.25987	0.0314081	0.378484	-3.86513	NA
interferon induced protein with tetratricopeptide repeats 3	O14879	IFIT3		0.116929	0.0111069	0.222752	7.51591	2.25858	0.0314976	0.378484	-3.86758	NA
hydroxysteroid 17-beta dehydrogenase 12	Q53GQ0	HSD17B12		0.100257	0.0095122	0.191002	11.7511	2.2583	0.0315168	0.378484	-3.8681	Steroid hormone biosynthesis, Biosynthesis of unsaturated fatty acids, Metabolic pathways
TP53 regulating kinase	Q96S44	TP53RK		0.0990041	0.00938632	0.188622	10.5651	2.25812	0.031529	0.378484	-3.86843	NA
SLAIN motif family member 2	Q9P270	SLAIN2		-0.0942167	-0.179557	-0.00887588	10.1625	-2.25663	0.0316333	0.378919	-3.87127	NA
abraxas 2, BRISC complex subunit	Q15018	ABRAXAS2		0.0835677	0.00762711	0.159508	10.0791	2.24933	0.0321462	0.384237	-3.88507	NA
slit guidance ligand 1	O75093	SLIT1		0.147507	0.0132336	0.281779	8.30094	2.24549	0.032419	0.38558	-3.89232	Axon guidance
spectrin alpha, non-erythrocytic 1	Q13813	SPTAN1		0.133784	0.0119861	0.255582	15.0223	2.24519	0.0324405	0.38558	-3.89289	Tight junction
protein phosphatase 3 catalytic subunit beta	P16298	PPP3CB		-0.12193	-0.232954	-0.0109062	9.24334	-2.24483	0.0324663	0.38558	-3.89357	MAPK signaling pathway, Calcium signaling pathway, Oocyte meiosis, Apoptosis, Wnt signaling pathway, Axon guidance, VEGF signaling pathway, Osteoclast differentiation, Natural killer cell mediated cytotoxicity, T cell receptor signaling pathway, B cell receptor signaling pathway, Long-term potentiation, Alzheimer's disease, Amyotrophic lateral sclerosis (ALS)
decapping mRNA 1A	Q9NPI6	DCP1A		-0.128804	-0.2462	-0.0114073	7.4589	-2.24265	0.032622	0.386605	-3.89767	RNA degradation
integrin subunit alpha 2	P17301	ITGA2		-0.281967	-0.539251	-0.0246823	12.4799	-2.24013	0.0328036	0.387877	-3.90243	Phagosome, Focal adhesion, ECM-receptor interaction, Hematopoietic cell lineage, Regulation of actin cytoskeleton, Pathways in cancer, Small cell lung cancer, Hypertrophic cardiomyopathy (HCM), Arrhythmogenic right ventricular cardiomyopathy (ARVC), Dilated cardiomyopathy
phospholipase A2 group XV	Q8NCC3	PLA2G15		0.172156	0.0150067	0.329305	10.1214	2.23923	0.0328686	0.387877	-3.90413	Glycerophospholipid metabolism, Lysosome
LSM6 homolog, U6 small nuclear RNA and mRNA degradation associated	P62312	LSM6		0.0958625	0.00824662	0.183478	10.5032	2.23643	0.0330716	0.389447	-3.9094	RNA degradation, Spliceosome
ATP binding cassette subfamily B member 6 (Langereis blood group)	Q9NP58	ABCB6		0.188882	0.0160859	0.361679	10.6496	2.23432	0.0332249	0.390404	-3.91337	ABC transporters
ribosomal protein S17	P08708	RPS17		0.161681	0.0137076	0.309654	11.9696	2.23339	0.033293	0.390404	-3.91512	Ribosome
valyl-tRNA synthetase 1	P26640	VARS1		0.0770666	0.00648391	0.147649	13.2683	2.23181	0.0334086	0.390937	-3.91809	Valine, leucine and isoleucine biosynthesis, Aminoacyl-tRNA biosynthesis
solute carrier family 17 member 5	Q9NRA2	SLC17A5		0.272884	0.0226901	0.523077	9.17924	2.22941	0.0335847	0.392173	-3.92259	Lysosome
ribonucleotide reductase regulatory TP53 inducible subunit M2B	Q7LG56	RRM2B		0.170934	0.0139197	0.327947	9.6575	2.22525	0.0338927	0.394942	-3.93041	Purine metabolism, Pyrimidine metabolism, Glutathione metabolism, Metabolic pathways, p53 signaling pathway
zinc finger protein 638	Q14966	ZNF638		-0.182143	-0.349651	-0.0146353	7.95278	-2.22263	0.0340877	0.395285	-3.93532	NA
porcupine O-acyltransferase	Q9H237	PORCN		0.256281	0.0205614	0.492	8.16365	2.22233	0.0341095	0.395285	-3.93587	Wnt signaling pathway
IQ motif and Sec7 domain ArfGEF 1	Q6DN90	IQSEC1		-0.0822707	-0.157971	-0.00657034	9.47206	-2.22145	0.0341758	0.395285	-3.93753	Endocytosis
mitochondrial ribosomal protein S31	Q92665	MRPS31		-0.146289	-0.280929	-0.0116488	8.93073	-2.22088	0.0342181	0.395285	-3.93859	NA
ATP synthase peripheral stalk subunit d	O75947	ATP5PD		-0.0871296	-0.167436	-0.00682363	11.8388	-2.21772	0.0344557	0.395285	-3.94451	Oxidative phosphorylation, Metabolic pathways, Alzheimer's disease, Parkinson's disease, Huntington's disease
serine and arginine rich splicing factor 10	O75494	SRSF10		-0.125634	-0.241492	-0.00977694	9.25811	-2.21653	0.0345456	0.395285	-3.94673	Spliceosome
UBX domain protein 6	Q9BZV1	UBXN6		0.102412	0.00796733	0.196856	10.4132	2.21647	0.0345498	0.395285	-3.94684	Protein processing in endoplasmic reticulum
ariadne RBR E3 ubiquitin protein ligase 2	O95376	ARIH2		-0.146799	-0.282203	-0.0113957	8.01065	-2.21607	0.0345806	0.395285	-3.9476	NA
secernin 2	Q96FV2	SCRN2		0.141087	0.0109259	0.271249	9.19352	2.21562	0.0346145	0.395285	-3.94844	NA
solute carrier family 7 member 5	Q01650	SLC7A5		0.241709	0.0186434	0.464775	10.7284	2.21487	0.0346708	0.395285	-3.94983	NA
lysosomal associated membrane protein 1	P11279	LAMP1		0.213143	0.0163105	0.409975	11.7025	2.21342	0.0347814	0.395285	-3.95255	Lysosome, Phagosome
cytoglobin	Q8WWM9	CYGB		0.501728	0.0383729	0.965084	8.60597	2.21331	0.0347891	0.395285	-3.95274	NA
stomatin	P27105	STOM		-0.161484	-0.310666	-0.0123013	11.5035	-2.21258	0.0348447	0.395285	-3.95411	NA
nicotinate phosphoribosyltransferase	Q6XQN6	NAPRT		0.173848	0.0131055	0.334591	9.63929	2.21069	0.0349892	0.395902	-3.95765	NA
sorting nexin 3	O60493	SNX3		0.108724	0.00813564	0.209312	11.2421	2.20936	0.0350909	0.395902	-3.96013	NA
G-rich RNA sequence binding factor 1	Q12849	GRSF1		-0.0806697	-0.155312	-0.00602695	9.90786	-2.20908	0.0351123	0.395902	-3.96065	NA
RNA binding motif protein 19	Q9Y4C8	RBM19		0.123148	0.009118	0.237177	8.31979	2.20748	0.0352351	0.396483	-3.96363	NA
nuclear factor of activated T cells 5	O94916	NFAT5		-0.153571	-0.295894	-0.0112485	6.74281	-2.20559	0.035381	0.39719	-3.96716	Wnt signaling pathway, Axon guidance, VEGF signaling pathway, Natural killer cell mediated cytotoxicity, T cell receptor signaling pathway, B cell receptor signaling pathway
protein phosphatase 2 phosphatase activator	Q15257	PTPA		0.0986456	0.00718799	0.190103	11.0721	2.20469	0.0354506	0.39719	-3.96884	NA
suppressor of cytokine signaling 2	O14508	SOCS2		-0.191964	-0.370048	-0.0138793	7.34309	-2.20334	0.0355546	0.39719	-3.97135	Jak-STAT signaling pathway, Insulin signaling pathway, Type II diabetes mellitus
NUMB endocytic adaptor protein	P49757	NUMB		-0.0973463	-0.187669	-0.00702326	11.238	-2.20298	0.0355831	0.39719	-3.97203	Notch signaling pathway
adaptor related protein complex 1 subunit sigma 1	P61966	AP1S1		0.174142	0.012379	0.335905	9.14055	2.20046	0.0357788	0.398576	-3.97671	Lysosome
NIMA related kinase 9	Q8TD19	NEK9		0.108335	0.00750217	0.209168	12.0643	2.19612	0.0361187	0.39865	-3.98479	NA
transforming growth factor beta 1 induced transcript 1	O43294	TGFB1I1		-0.177318	-0.342402	-0.012235	11.3884	-2.19553	0.0361649	0.39865	-3.98588	NA
heterogeneous nuclear ribonucleoprotein A3	P51991	HNRNPA3		-0.0906566	-0.175081	-0.00623208	11.9671	-2.19492	0.0362125	0.39865	-3.987	Spliceosome
ubiquitin specific peptidase 5	P45974	USP5		0.0608387	0.00418205	0.117495	12.2282	2.19492	0.0362132	0.39865	-3.98702	NA
eukaryotic elongation factor 2 kinase	O00418	EEF2K		0.154333	0.0105983	0.298067	9.9331	2.19475	0.036226	0.39865	-3.98732	NA
SLIT-ROBO Rho GTPase activating protein 1	Q7Z6B7	SRGAP1		-0.100534	-0.194229	-0.00683875	10.8418	-2.19323	0.0363463	0.39865	-3.99015	Axon guidance
osteoclast stimulating factor 1	Q92882	OSTF1		0.130671	0.00884517	0.252497	10.4145	2.19244	0.0364084	0.39865	-3.99161	NA
family with sequence similarity 207 member A	Q9NSI2	FAM207A		0.0907144	0.0060798	0.175349	8.18765	2.19087	0.0365331	0.39865	-3.99452	NA
nuclear speckle splicing regulatory protein 1	Q9H0G5	NSRP1		-0.100017	-0.193411	-0.00662337	9.63076	-2.189	0.0366823	0.39865	-3.998	NA
protein phosphatase 1 regulatory subunit 18	Q6NYC8	PPP1R18		-0.114451	-0.221345	-0.00755765	11.0778	-2.18856	0.0367175	0.39865	-3.99882	NA
ribosomal protein S21	P63220	RPS21		-0.101463	-0.196235	-0.00669119	11.0546	-2.18835	0.0367338	0.39865	-3.9992	Ribosome
aryl hydrocarbon receptor interacting protein	O00170	AIP		0.0948769	0.00623259	0.183521	11.281	2.18775	0.0367816	0.39865	-4.00031	NA
thioredoxin domain containing 5	Q8NBS9	TXNDC5		0.111361	0.0073038	0.215419	13.1769	2.18751	0.0368012	0.39865	-4.00076	Protein processing in endoplasmic reticulum
protein kinase AMP-activated non-catalytic subunit beta 2	O43741	PRKAB2		0.144177	0.00941479	0.278939	9.13577	2.18684	0.0368547	0.39865	-4.002	Insulin signaling pathway, Adipocytokine signaling pathway, Hypertrophic cardiomyopathy (HCM)
mannosidase beta	O00462	MANBA		0.198066	0.0129065	0.383225	10.8828	2.18652	0.0368805	0.39865	-4.0026	Other glycan degradation, Lysosome
nucleotide binding protein 1	P53384	NUBP1		0.213169	0.0137636	0.412575	9.09834	2.18512	0.0369923	0.39865	-4.00518	NA
family with sequence similarity 210 member A	Q96ND0	FAM210A		-0.119296	-0.230896	-0.00769629	6.95117	-2.185	0.0370021	0.39865	-4.00541	NA
ALG10 alpha-1,2-glucosyltransferase	Q5BKT4	ALG10		-0.0841633	-0.162951	-0.00537599	8.04176	-2.18351	0.037122	0.39873	-4.00817	N-Glycan biosynthesis, Metabolic pathways
sorting nexin 11	Q9Y5W9	SNX11		0.169965	0.0107113	0.329219	6.51896	2.18152	0.0372829	0.39873	-4.01185	NA
nuclear cap binding subunit 3	Q53F19	NCBP3		-0.0956495	-0.18529	-0.00600906	9.83854	-2.18106	0.03732	0.39873	-4.0127	NA
lipase A, lysosomal acid type	P38571	LIPA		0.247436	0.0154989	0.479373	9.80486	2.18063	0.0373549	0.39873	-4.0135	Steroid biosynthesis, Lysosome
solute carrier family 39 member 7	Q92504	SLC39A7		-0.128419	-0.248922	-0.00791681	9.53564	-2.17833	0.0375418	0.39873	-4.01775	NA
zinc finger CCCH-type containing 18	Q86VM9	ZC3H18		-0.112481	-0.218033	-0.0069284	9.84086	-2.17821	0.0375515	0.39873	-4.01797	NA
armadillo repeat containing 9	Q7Z3E5	ARMC9		-0.258351	-0.5009	-0.0158009	10.1324	-2.1772	0.0376339	0.39873	-4.01984	NA
3-hydroxyisobutyryl-CoA hydrolase	Q6NVY1	HIBCH		0.116562	0.007078	0.226045	10.7337	2.17618	0.0377167	0.39873	-4.02171	Valine, leucine and isoleucine degradation, beta-Alanine metabolism, Propanoate metabolism, Metabolic pathways
PGAM family member 5, mitochondrial serine/threonine protein phosphatase	Q96HS1	PGAM5		-0.189059	-0.366889	-0.01123	9.68185	-2.17312	0.0379677	0.39873	-4.02736	NA
methylenetetrahydrofolate dehydrogenase (NADP+ dependent) 2, methenyltetrahydrofolate cyclohydrolase	P13995	MTHFD2		-0.168691	-0.327438	-0.00994497	10.5827	-2.17209	0.0380525	0.39873	-4.02926	One carbon pool by folate, Metabolic pathways
tumor protein p53 inducible protein 11	O14683	TP53I11		-0.496207	-0.963295	-0.0291196	8.45758	-2.17147	0.0381037	0.39873	-4.03041	NA
ribonuclease L	Q05823	RNASEL		0.145765	0.00852753	0.283003	9.71151	2.17105	0.0381384	0.39873	-4.03118	Hepatitis C
NAD(P)HX dehydratase	Q8IW45	NAXD		0.105057	0.00600835	0.204105	9.55282	2.16803	0.0383882	0.39873	-4.03674	NA
frizzled class receptor 1	Q9UP38	FZD1		0.181662	0.0103833	0.35294	9.04347	2.16795	0.0383947	0.39873	-4.03689	Wnt signaling pathway, Melanogenesis, Pathways in cancer, Basal cell carcinoma
heterogeneous nuclear ribonucleoprotein H1	P31943	HNRNPH1		-0.0857426	-0.166596	-0.00488933	11.3829	-2.16764	0.0384203	0.39873	-4.03745	NA
STE20 like kinase	Q9H2G2	SLK		-0.0791612	-0.153831	-0.00449113	12.6593	-2.16698	0.0384756	0.39873	-4.03868	Oocyte meiosis
bromodomain containing 2	P25440	BRD2		-0.179398	-0.348687	-0.0101082	8.3892	-2.16609	0.0385499	0.39873	-4.04032	NA
charged multivesicular body protein 6	Q96FZ7	CHMP6		-0.138277	-0.268772	-0.00778338	8.4532	-2.16595	0.0385608	0.39873	-4.04056	Endocytosis
ATPase H+ transporting V1 subunit B2	P21281	ATP6V1B2		0.0917516	0.00515558	0.178348	12.1179	2.16573	0.0385795	0.39873	-4.04097	Oxidative phosphorylation, Metabolic pathways, Phagosome, Collecting duct acid secretion, Vibrio cholerae infection, Epithelial cell signaling in Helicobacter pylori infection, Rheumatoid arthritis
dihydropyrimidinase like 3	Q14195	DPYSL3		0.287746	0.016082	0.55941	12.6475	2.16504	0.0386371	0.39873	-4.04224	NA
phosphorylated adaptor for RNA export	Q9H814	PHAX		0.0771408	0.00430849	0.149973	8.60613	2.16495	0.0386443	0.39873	-4.0424	RNA transport
RNA polymerase II associated protein 3	Q9H6T3	RPAP3		-0.0814505	-0.158378	-0.00452324	11.1976	-2.16422	0.0387053	0.39873	-4.04375	NA
AVL9 cell migration associated	Q8NBF6	AVL9		0.133612	0.00740843	0.259815	8.96445	2.16403	0.0387218	0.39873	-4.04411	NA
angiotensin II receptor associated protein	Q6RW13	AGTRAP		0.116067	0.00643034	0.225703	8.1354	2.16392	0.0387305	0.39873	-4.0443	NA
cleavage and polyadenylation specific factor 7	Q8N684	CPSF7		-0.104036	-0.202345	-0.00572655	11.0383	-2.1631	0.0387992	0.39873	-4.04581	mRNA surveillance pathway
6-pyruvoyltetrahydropterin synthase	Q03393	PTS		0.144446	0.00788914	0.281003	9.11049	2.16212	0.0388813	0.398837	-4.0476	Folate biosynthesis, Metabolic pathways
argonaute RISC catalytic component 2	Q9UKV8	AGO2		-0.0848499	-0.165105	-0.00459459	10.8707	-2.16106	0.038971	0.399023	-4.04957	NA
autophagy related 12	O94817	ATG12		0.148302	0.00785154	0.288753	7.52853	2.1583	0.0392033	0.399727	-4.05462	Regulation of autophagy, RIG-I-like receptor signaling pathway
exonuclease 3'-5' domain containing 2	Q9NVH0	EXD2		-0.151719	-0.295424	-0.00801459	8.96009	-2.15804	0.039226	0.399727	-4.05511	NA
armadillo repeat containing X-linked 1	Q9P291	ARMCX1		-0.146265	-0.284825	-0.00770443	10.4061	-2.15769	0.039255	0.399727	-4.05574	NA
muscleblind like splicing regulator 1	Q9NR56	MBNL1		-0.124663	-0.242874	-0.00645091	10.7961	-2.15558	0.0394342	0.400818	-4.05962	NA
collagen type VI alpha 1 chain	P12109	COL6A1	chr21	0.160408	0.00815068	0.312666	13.6933	2.15346	0.0396151	0.401876	-4.06351	Focal adhesion, ECM-receptor interaction, Protein digestion and absorption
ribosomal RNA processing 12 homolog	Q5JTH9	RRP12		-0.0780602	-0.152181	-0.00393924	10.4318	-2.15267	0.0396825	0.401876	-4.06495	NA
notch receptor 3	Q9UM47	NOTCH3		-0.232965	-0.45453	-0.0113994	10.3171	-2.1492	0.0399801	0.403891	-4.0713	Dorso-ventral axis formation, Notch signaling pathway
protein tyrosine phosphatase non-receptor type 12	Q05209	PTPN12		-0.0802685	-0.156628	-0.00390855	11.5185	-2.14866	0.0400265	0.403891	-4.07229	NA
jagged canonical Notch ligand 1	P78504	JAG1		-0.206937	-0.404015	-0.00986013	8.82273	-2.1463	0.0402303	0.405213	-4.0766	Notch signaling pathway
PNN interacting serine and arginine rich protein	Q8TF01	PNISR		-0.12392	-0.2421	-0.00573994	7.94629	-2.14331	0.0404898	0.406556	-4.08207	NA
kinesin light chain 4	Q9NSK0	KLC4		-0.0977009	-0.190886	-0.00451556	10.2944	-2.14309	0.0405096	0.406556	-4.08248	NA
myotrophin	P58546	MTPN		0.126694	0.00573549	0.247652	10.9233	2.14096	0.0406953	0.407685	-4.08637	NA
arginyl-tRNA synthetase 2, mitochondrial	Q5T160	RARS2		-0.116893	-0.228705	-0.00508053	10.9448	-2.13691	0.0410505	0.410505	-4.09374	Aminoacyl-tRNA biosynthesis
SERPINE1 mRNA binding protein 1	Q8NC51	SERBP1		-0.0995315	-0.194828	-0.0042348	12.6293	-2.13487	0.041231	0.411571	-4.09747	NA
sortilin 1	Q99523	SORT1		0.306692	0.0127085	0.600675	9.45595	2.1324	0.0414503	0.411732	-4.10197	Lysosome, Neurotrophin signaling pathway
neuroplastin	Q9Y639	NPTN		-0.13467	-0.263819	-0.00552037	9.80091	-2.13141	0.0415384	0.411732	-4.10377	NA
leukocyte receptor cluster member 9	Q96B70	LENG9		0.0978573	0.00400592	0.191709	8.83312	2.13128	0.0415494	0.411732	-4.10399	NA
alpha-L-iduronidase	P35475	IDUA		0.143761	0.00587588	0.281647	10.5117	2.13114	0.0415621	0.411732	-4.10425	Glycosaminoglycan degradation, Metabolic pathways, Lysosome
transformer 2 alpha homolog	Q13595	TRA2A		-0.101622	-0.199118	-0.00412547	10.014	-2.13053	0.0416167	0.411732	-4.10537	Spliceosome
clustered mitochondria homolog	O75153	CLUH		-0.0787947	-0.154426	-0.00316326	11.8677	-2.12953	0.0417061	0.411885	-4.10719	NA
heterogeneous nuclear ribonucleoprotein M	P52272	HNRNPM		-0.102	-0.199974	-0.00402625	13.0943	-2.12804	0.0418396	0.412258	-4.1099	Spliceosome
replication factor C subunit 1	P35251	RFC1		-0.162938	-0.319487	-0.00638876	8.40459	-2.12745	0.0418919	0.412258	-4.11095	DNA replication, Nucleotide excision repair, Mismatch repair
GDP dissociation inhibitor 2	P50395	GDI2		0.0672931	0.0025589	0.132027	13.8611	2.12484	0.0421274	0.413844	-4.11571	NA
splicing factor 3b subunit 2	Q13435	SF3B2		-0.128209	-0.251603	-0.004816	11.8755	-2.12382	0.0422196	0.41391	-4.11756	Spliceosome
eukaryotic translation initiation factor 3 subunit K	Q9UBQ5	EIF3K		0.0897208	0.00334184	0.1761	11.158	2.12312	0.0422827	0.41391	-4.11883	NA
ribosomal protein S4 X-linked	P62701	RPS4X		0.184125	0.00671612	0.361534	12.8279	2.12142	0.0424368	0.414174	-4.12191	Ribosome
cadherin 13	P55290	CDH13		-0.399929	-0.785391	-0.0144661	9.62579	-2.12075	0.0424976	0.414174	-4.12312	NA
ubiquitin conjugating enzyme E2 G2	P60604	UBE2G2	chr21	0.0906393	0.00326265	0.178016	8.19106	2.12036	0.0425327	0.414174	-4.12382	Ubiquitin mediated proteolysis, Protein processing in endoplasmic reticulum, Parkinson's disease
syntaxin 5	Q13190	STX5		-0.0770739	-0.151501	-0.00264678	10.7956	-2.11673	0.0428645	0.415136	-4.13041	SNARE interactions in vesicular transport
RNA binding motif protein 10	P98175	RBM10		-0.0965894	-0.189872	-0.00330728	10.2424	-2.11651	0.0428846	0.415136	-4.1308	NA
neuronal calcium sensor 1	P62166	NCS1		0.106947	0.00365299	0.210241	10.2296	2.11632	0.0429014	0.415136	-4.13113	NA
phenylalanyl-tRNA synthetase 2, mitochondrial	O95363	FARS2		-0.232011	-0.456168	-0.00785438	7.20492	-2.11566	0.0429624	0.415136	-4.13234	Aminoacyl-tRNA biosynthesis
VPS33B late endosome and lysosome associated	Q9H267	VPS33B		0.0833983	0.00280599	0.163991	11.2964	2.1152	0.0430042	0.415136	-4.13316	NA
replication protein A2	P15927	RPA2		0.175648	0.00566775	0.345628	8.69429	2.11219	0.0432816	0.415793	-4.13861	DNA replication, Nucleotide excision repair, Mismatch repair, Homologous recombination
septin 9	Q9UHD8	SEPTIN9		-0.082316	-0.162003	-0.00262925	13.2982	-2.11148	0.0433476	0.415793	-4.1399	NA
ectonucleoside triphosphate diphosphohydrolase 4	Q9Y227	ENTPD4		-0.147149	-0.289628	-0.00466887	8.22098	-2.11102	0.0433904	0.415793	-4.14073	Purine metabolism, Pyrimidine metabolism, Lysosome
ubiquitin conjugating enzyme E2 R2	Q712K3	UBE2R2		0.0913868	0.00288093	0.179893	9.95533	2.11057	0.0434316	0.415793	-4.14153	Ubiquitin mediated proteolysis
multiple PDZ domain crumbs cell polarity complex component	O75970	MPDZ		0.0959774	0.00301904	0.188936	8.18366	2.11042	0.0434455	0.415793	-4.14181	Tight junction
bridging integrator 1	O00499	BIN1		0.163703	0.00495642	0.32245	10.9449	2.10786	0.0436839	0.416687	-4.14644	NA
general transcription factor IIIC subunit 3	Q9Y5Q9	GTF3C3		-0.0943205	-0.185819	-0.00282209	8.11671	-2.10708	0.0437562	0.416687	-4.14784	NA
keratinocyte associated protein 2	Q8N6L1	KRTCAP2		0.147855	0.00437441	0.291336	7.96782	2.10636	0.043824	0.416687	-4.14915	NA
neurocalcin delta	P61601	NCALD		0.280544	0.00814942	0.552939	8.26759	2.10519	0.0439329	0.416687	-4.15125	NA
FKBP prolyl isomerase 7	Q9Y680	FKBP7		0.203389	0.00587887	0.400899	11.9076	2.10488	0.0439622	0.416687	-4.15181	NA
transcription factor binding to IGHM enhancer 3	P19532	TFE3		-0.112032	-0.220902	-0.00316246	9.09038	-2.10341	0.0440996	0.416687	-4.15445	NA
nuclear receptor binding protein 2	Q9NSY0	NRBP2		-0.144346	-0.28463	-0.00406271	8.29913	-2.10323	0.0441164	0.416687	-4.15477	NA
ER membrane protein complex subunit 2	Q15006	EMC2		-0.0741821	-0.146284	-0.00208025	10.3683	-2.10301	0.0441374	0.416687	-4.15517	NA
dicarbonyl and L-xylulose reductase	Q7Z4W1	DCXR		0.146741	0.0040609	0.289422	8.8546	2.10221	0.0442124	0.416689	-4.15661	Pentose and glucuronate interconversions, Metabolic pathways
RAP2B, member of RAS oncogene family	P61225	RAP2B		0.122814	0.00332463	0.242304	10.4327	2.10091	0.0443353	0.417052	-4.15896	NA
RNA binding motif protein 12B	Q8IXT5	RBM12B		0.440415	0.011781	0.869049	7.65286	2.10022	0.0444007	0.417052	-4.1602	NA
KH and NYN domain containing	O15037	KHNYN		-0.101526	-0.20039	-0.00266116	7.77453	-2.09906	0.0445105	0.417065	-4.16229	NA
exosome component 10	Q01780	EXOSC10		-0.0709359	-0.140044	-0.00182799	10.4463	-2.0981	0.0446008	0.417065	-4.164	RNA degradation
carbohydrate sulfotransferase 1	O43916	CHST1		0.256067	0.00650017	0.505634	6.15465	2.09728	0.0446795	0.417065	-4.16549	Glycosaminoglycan biosynthesis - keratan sulfate
LIM domain 7	Q8WWI1	LMO7		0.129889	0.00328314	0.256496	14.1061	2.09704	0.0447016	0.417065	-4.16591	Adherens junction
3'(2'), 5'-bisphosphate nucleotidase 1	O95861	BPNT1		0.0792177	0.00192648	0.156509	11.7714	2.09498	0.0448977	0.417793	-4.16961	Sulfur metabolism, Metabolic pathways
EH domain containing 1	Q9H4M9	EHD1		0.0909659	0.002198	0.179734	13.3884	2.09465	0.0449296	0.417793	-4.17021	Endocytosis
Sad1 and UNC84 domain containing 2	Q9UH99	SUN2		-0.120471	-0.238126	-0.00281594	9.76335	-2.09296	0.0450914	0.418599	-4.17325	NA
hydroxysteroid dehydrogenase like 1	Q3SXM5	HSDL1		0.109224	0.00250121	0.215947	10.2372	2.09194	0.0451889	0.418628	-4.17507	NA
casein kinase 2 alpha 2	P19784	CSNK2A2		0.0919848	0.0020567	0.181913	10.9556	2.09079	0.0453001	0.418628	-4.17715	Ribosome biogenesis in eukaryotes, Wnt signaling pathway, Adherens junction, Tight junction
protein kinase C iota	P41743	PRKCI		0.178661	0.00393758	0.353385	9.08318	2.0901	0.0453659	0.418628	-4.17838	Endocytosis, Tight junction, Insulin signaling pathway
adaptor related protein complex 3 subunit delta 1	O14617	AP3D1		0.0616395	0.00134953	0.12193	12.9947	2.08979	0.0453958	0.418628	-4.17893	Lysosome
heat shock protein family B (small) member 8	Q9UJY1	HSPB8		-0.272694	-0.539517	-0.00587169	9.74279	-2.08902	0.0454704	0.418628	-4.18032	NA
BCL2 associated X, apoptosis regulator	Q07812	BAX		0.0877938	0.00184811	0.173739	11.4792	2.08799	0.0455696	0.418664	-4.18216	p53 signaling pathway, Protein processing in endoplasmic reticulum, Apoptosis, Neurotrophin signaling pathway, Amyotrophic lateral sclerosis (ALS), Huntington's disease, Prion diseases, Pathways in cancer, Colorectal cancer
fibromodulin	Q06828	FMOD		0.263539	0.00533134	0.521747	5.49341	2.08624	0.0457391	0.418664	-4.1853	NA
trans-L-3-hydroxyproline dehydratase	Q96EM0	L3HYPDH		-0.190257	-0.376692	-0.00382337	10.6522	-2.08596	0.0457668	0.418664	-4.18581	NA
SEC23 homolog B, COPII coat complex component	Q15437	SEC23B		-0.116909	-0.231474	-0.00234398	9.62503	-2.08586	0.0457763	0.418664	-4.18598	Protein processing in endoplasmic reticulum
proline rich mitotic checkpoint control factor	Q92733	PRCC		-0.14692	-0.290947	-0.00289325	7.33446	-2.0851	0.0458501	0.418664	-4.18734	NA
TPX2 microtubule nucleation factor	Q9ULW0	TPX2		-0.248129	-0.492092	-0.00416554	8.54242	-2.07894	0.0464526	0.423234	-4.19836	NA
small nuclear ribonucleoprotein polypeptide F	P62306	SNRPF		-0.132771	-0.263382	-0.00216053	7.96006	-2.07785	0.0465598	0.423234	-4.2003	Spliceosome
musashi RNA binding protein 2	Q96DH6	MSI2		0.198901	0.00321876	0.394584	7.07557	2.07766	0.0465785	0.423234	-4.20064	mRNA surveillance pathway
spermine synthase	P52788	SMS		-0.136999	-0.271976	-0.00202222	11.4689	-2.07466	0.046875	0.424875	-4.20599	Cysteine and methionine metabolism, Arginine and proline metabolism, beta-Alanine metabolism, Glutathione metabolism, Metabolic pathways
splicing factor 3b subunit 1	O75533	SF3B1		-0.100125	-0.1988	-0.00145059	12.3273	-2.07409	0.0469321	0.424875	-4.20702	Spliceosome
phosphoglucomutase 2	Q96G03	PGM2		-0.164318	-0.326422	-0.00221472	11.8153	-2.07196	0.0471432	0.424875	-4.2108	Glycolysis / Gluconeogenesis, Pentose phosphate pathway, Galactose metabolism, Purine metabolism, Starch and sucrose metabolism, Amino sugar and nucleotide sugar metabolism, Metabolic pathways
protein O-mannosyltransferase 1	Q9Y6A1	POMT1		-0.120355	-0.239106	-0.00160306	7.27259	-2.07163	0.0471764	0.424875	-4.2114	Other types of O-glycan biosynthesis
complement C1r	P00736	C1R		0.158747	0.0019857	0.315508	7.68564	2.06993	0.0473463	0.424875	-4.21443	Phagosome, Complement and coagulation cascades, Staphylococcus aureus infection, Systemic lupus erythematosus
SHC adaptor protein 1	P29353	SHC1		-0.101537	-0.20184	-0.0012341	9.06639	-2.06919	0.0474207	0.424875	-4.21575	ErbB signaling pathway, Chemokine signaling pathway, Focal adhesion, Natural killer cell mediated cytotoxicity, Neurotrophin signaling pathway, Insulin signaling pathway, Bacterial invasion of epithelial cells, Glioma, Chronic myeloid leukemia
VPS28 subunit of ESCRT-I	Q9UK41	VPS28		0.0678701	0.000798339	0.134942	10.4425	2.06837	0.0475028	0.424875	-4.21721	Endocytosis
ubiquitin specific peptidase 15	Q9Y4E8	USP15		-0.0639424	-0.127154	-0.000731131	11.8511	-2.06768	0.0475718	0.424875	-4.21843	NA
RNA binding motif protein 17	Q96I25	RBM17		-0.134547	-0.2676	-0.00149314	9.44518	-2.06698	0.0476426	0.424875	-4.21968	Spliceosome
dedicator of cytokinesis 5	Q9H7D0	DOCK5		-0.098303	-0.195577	-0.00102939	12.4055	-2.06567	0.0477743	0.424875	-4.22201	NA
cytochrome c oxidase subunit II	P00403	COX2		0.156126	0.00161886	0.310634	10.2339	2.06545	0.0477959	0.424875	-4.22239	Oxidative phosphorylation, Metabolic pathways, Cardiac muscle contraction, Alzheimer's disease, Parkinson's disease, Huntington's disease
solute carrier family 12 member 6	Q9UHW9	SLC12A6		0.12144	0.0012449	0.241635	7.93383	2.06521	0.0478207	0.424875	-4.22283	NA
calmodulin 1	P0DP23	CALM1		0.119857	0.00118169	0.238532	13.0803	2.06439	0.0479033	0.424875	-4.22428	Calcium signaling pathway, Phosphatidylinositol signaling system, Oocyte meiosis, Vascular smooth muscle contraction, Long-term potentiation, Neurotrophin signaling pathway, Olfactory transduction, Phototransduction, Insulin signaling pathway, GnRH signaling pathway, Melanogenesis, Salivary secretion, Gastric acid secretion, Alzheimer's disease, Glioma
calmodulin 2	P0DP23	CALM2		0.119857	0.00118169	0.238532	13.0803	2.06439	0.0479033	0.424875	-4.22428	Calcium signaling pathway, Phosphatidylinositol signaling system, Oocyte meiosis, Vascular smooth muscle contraction, Long-term potentiation, Neurotrophin signaling pathway, Olfactory transduction, Phototransduction, Insulin signaling pathway, GnRH signaling pathway, Melanogenesis, Salivary secretion, Gastric acid secretion, Alzheimer's disease, Glioma
calmodulin 3	P0DP23	CALM3		0.119857	0.00118169	0.238532	13.0803	2.06439	0.0479033	0.424875	-4.22428	Calcium signaling pathway, Phosphatidylinositol signaling system, Oocyte meiosis, Vascular smooth muscle contraction, Long-term potentiation, Neurotrophin signaling pathway, Olfactory transduction, Phototransduction, Insulin signaling pathway, GnRH signaling pathway, Melanogenesis, Salivary secretion, Gastric acid secretion, Alzheimer's disease, Glioma
G protein regulated inducer of neurite outgrowth 1	Q7Z2K8	GPRIN1		-0.111498	-0.221954	-0.00104278	7.52834	-2.06333	0.0480101	0.425145	-4.22616	NA
adenylosuccinate lyase	P30566	ADSL		0.120075	0.00107275	0.239078	11.1491	2.06246	0.0480984	0.425251	-4.2277	Purine metabolism, Alanine, aspartate and glutamate metabolism, Metabolic pathways
ALG11 alpha-1,2-mannosyltransferase	Q2TAA5	ALG11		0.10919	0.000879136	0.217501	9.79731	2.06063	0.0482849	0.426223	-4.23096	N-Glycan biosynthesis, Metabolic pathways
growth factor receptor bound protein 10	Q13322	GRB10		-0.133425	-0.265912	-0.000937093	8.9532	-2.05849	0.0485025	0.427467	-4.23475	NA
2',3'-cyclic nucleotide 3' phosphodiesterase	P09543	CNP		0.0756451	0.000452641	0.150838	12.2556	2.05634	0.048723	0.428731	-4.23856	NA
ferritin heavy chain 1	P02794	FTH1		-0.270829	-0.540357	-0.00130099	9.9296	-2.0539	0.0489737	0.430258	-4.24288	Porphyrin and chlorophyll metabolism
fucose-1-phosphate guanylyltransferase	O14772	FPGT		0.111318	0.000457365	0.222179	8.29385	2.05247	0.0491217	0.430878	-4.24542	Fructose and mannose metabolism, Amino sugar and nucleotide sugar metabolism, Metabolic pathways
thymosin beta 4 X-linked	P62328	TMSB4X		0.168972	0.000587314	0.337356	12.7963	2.05117	0.0492565	0.431382	-4.24773	Regulation of actin cytoskeleton
annexin A7	P20073	ANXA7		0.0963353	0.000137203	0.192533	11.9475	2.04695	0.0496948	0.433891	-4.25518	NA
heat shock protein nuclear import factor hikeshi	Q53FT3	HIKESHI		0.148344	0.000208501	0.29648	8.75747	2.04691	0.0496988	0.433891	-4.25524	NA
perilipin 3	O60664	PLIN3		0.0810896	5.41284e-05	0.162125	13.5344	2.0454	0.0498569	0.43459	-4.25791	NA
transcription elongation factor A like 5	Q5H9L2	TCEAL5		-0.170213	-0.340457	3.12935e-05	8.55949	-2.04366	0.0500395	0.4355	-4.26098	NA
FAD dependent oxidoreductase domain containing 1	Q96CU9	FOXRED1		0.174535	-0.00024255	0.349313	6.00119	2.0412	0.0502986	0.435615	-4.26532	NA
protein O-mannosyltransferase 2	Q9UKY4	POMT2		-0.104861	-0.209921	0.000200009	8.20167	-2.04015	0.05041	0.435615	-4.26718	Other types of O-glycan biosynthesis
small nuclear ribonucleoprotein polypeptide E	P62304	SNRPE		0.318408	-0.000654002	0.637469	9.13063	2.03985	0.0504415	0.435615	-4.26771	Spliceosome
synaptojanin 2	O15056	SYNJ2		0.1021	-0.000245243	0.204446	11.1798	2.03914	0.0505165	0.435615	-4.26896	Inositol phosphate metabolism, Metabolic pathways, Phosphatidylinositol signaling system
nucleoporin 88	Q99567	NUP88		-0.061798	-0.123759	0.000162748	9.45188	-2.03867	0.0505664	0.435615	-4.26978	RNA transport
NADH:ubiquinone oxidoreductase subunit A10	O95299	NDUFA10		0.109847	-0.000325836	0.220019	11.0085	2.03799	0.0506382	0.435615	-4.27098	Oxidative phosphorylation, Metabolic pathways, Alzheimer's disease, Parkinson's disease, Huntington's disease
heat shock protein family B (small) member 11	Q9Y547	HSPB11		0.198672	-0.000773699	0.398117	7.62981	2.03611	0.0508385	0.435615	-4.27429	NA
kelch repeat and BTB domain containing 6	Q86V97	KBTBD6		-0.108782	-0.218006	0.000442576	8.11744	-2.03575	0.0508761	0.435615	-4.27491	NA
small RNA binding exonuclease protection factor La	P05455	SSB		-0.101214	-0.202876	0.000447075	12.4749	-2.03505	0.0509515	0.435615	-4.27615	Systemic lupus erythematosus
golgi glycoprotein 1	Q92896	GLG1		0.112443	-0.00052287	0.225408	13.2698	2.03458	0.0510019	0.435615	-4.27698	Cell adhesion molecules (CAMs)
TIA1 cytotoxic granule associated RNA binding protein	P31483	TIA1		0.185077	-0.000863735	0.371018	9.14851	2.03454	0.0510055	0.435615	-4.27704	NA
TSR3 ribosome maturation factor	Q9UJK0	TSR3		0.0882109	-0.000419147	0.176841	6.92544	2.03437	0.0510239	0.435615	-4.27735	NA
formin homology 2 domain containing 1	Q9Y613	FHOD1		-0.115428	-0.231429	0.00057275	11.3654	-2.03394	0.0510694	0.435615	-4.27809	NA
ribosomal protein L15	P61313	RPL15		-0.075826	-0.152066	0.000414027	11.7813	-2.03294	0.0511773	0.435868	-4.27987	Ribosome
NOP58 ribonucleoprotein	Q9Y2X3	NOP58		-0.0865007	-0.17352	0.000518308	11.4267	-2.03186	0.0512925	0.436182	-4.28175	Ribosome biogenesis in eukaryotes
FMR1 autosomal homolog 2	P51116	FXR2		-0.0967132	-0.19424	0.000813803	9.85001	-2.02698	0.051819	0.439037	-4.29032	NA
elongator acetyltransferase complex subunit 4	Q96EB1	ELP4		-0.0928868	-0.186562	0.000788685	7.83707	-2.02683	0.0518356	0.439037	-4.29059	NA
syntrophin beta 2	Q13425	SNTB2		-0.0893598	-0.17949	0.000770683	10.5856	-2.02656	0.0518647	0.439037	-4.29106	NA
cold inducible RNA binding protein	Q14011	CIRBP		0.107475	-0.00101277	0.215962	9.9676	2.02496	0.0520388	0.439434	-4.29387	NA
polypeptide N-acetylgalactosaminyltransferase 1	Q10472	GALNT1		0.179992	-0.00177306	0.361757	9.44522	2.0241	0.0521321	0.439434	-4.29537	Mucin type O-Glycan biosynthesis, Metabolic pathways
LAS1 like ribosome biogenesis factor	Q9Y4W2	LAS1L		-0.136629	-0.27469	0.00143266	9.01897	-2.02283	0.0522708	0.439434	-4.2976	NA
basic leucine zipper and W2 domains 1	Q7L1Q6	BZW1		0.0890113	-0.000973853	0.178996	13.1064	2.02192	0.0523702	0.439434	-4.29919	NA
low density lipoprotein receptor	P01130	LDLR		-0.161413	-0.324595	0.00177007	10.3704	-2.02187	0.0523758	0.439434	-4.29928	Endocytosis, Bile secretion, Toxoplasmosis, Hepatitis C
golgi transport 1B	Q9Y3E0	GOLT1B		0.157657	-0.00173552	0.31705	9.42202	2.02178	0.052385	0.439434	-4.29943	NA
creatine kinase B	P12277	CKB		0.306104	-0.00365732	0.615865	11.3506	2.0199	0.0525907	0.439508	-4.30271	Arginine and proline metabolism, Metabolic pathways
mitochondrial ribosomal protein S35	P82673	MRPS35		-0.146552	-0.294861	0.00175784	9.55218	-2.01981	0.0526009	0.439508	-4.30288	NA
mitochondrial ribosomal protein S22	P82650	MRPS22		-0.147426	-0.296651	0.00179955	9.15563	-2.01939	0.0526473	0.439508	-4.30362	NA
ubiquitin conjugating enzyme E2 I	P63279	UBE2I		0.102729	-0.00134753	0.206806	11.2697	2.01757	0.0528471	0.439508	-4.30679	RNA transport, Ubiquitin mediated proteolysis
asparaginyl-tRNA synthetase 1	O43776	NARS1		0.110895	-0.00147657	0.223266	13.0178	2.01718	0.0528905	0.439508	-4.30748	Aminoacyl-tRNA biosynthesis
ArfGAP with SH3 domain, ankyrin repeat and PH domain 1	Q9ULH1	ASAP1		-0.0868745	-0.17496	0.0012106	10.7862	-2.01594	0.0530267	0.439508	-4.30963	Endocytosis, Fc gamma R-mediated phagocytosis
ribosomal protein S15	P62841	RPS15		0.330075	-0.00464592	0.664797	10.0613	2.01567	0.0530575	0.439508	-4.31012	Ribosome
PAXX non-homologous end joining factor	Q9BUH6	PAXX		0.147079	-0.00209661	0.296254	8.82615	2.01531	0.053097	0.439508	-4.31074	NA
cathepsin C	P53634	CTSC		-0.322099	-0.6488	0.00460167	10.1047	-2.01525	0.0531039	0.439508	-4.31085	Lysosome
solute carrier family 39 member 14	Q15043	SLC39A14		0.122831	-0.00197139	0.247633	8.30035	2.01175	0.0534923	0.441764	-4.31695	NA
BMS1 ribosome biogenesis factor	Q14692	BMS1		-0.121158	-0.244312	0.00199603	7.28676	-2.01091	0.053586	0.441764	-4.31842	Ribosome biogenesis in eukaryotes
NADH:ubiquinone oxidoreductase subunit A3	O95167	NDUFA3		-0.165205	-0.333159	0.00274861	7.95233	-2.01059	0.053622	0.441764	-4.31898	Oxidative phosphorylation, Metabolic pathways, Alzheimer's disease, Parkinson's disease, Huntington's disease
fem-1 homolog B	Q9UK73	FEM1B		-0.107598	-0.217055	0.00185973	7.52641	-2.00931	0.0537648	0.441764	-4.32121	NA
Rho GTPase activating protein 29	Q52LW3	ARHGAP29		-0.164388	-0.33174	0.0029644	9.92723	-2.00783	0.0539304	0.441764	-4.32378	NA
VPS26 endosomal protein sorting factor C	O14972	VPS26C	chr21	0.0975397	-0.00182093	0.1969	8.92154	2.00658	0.0540712	0.441764	-4.32596	NA
methionine sulfoxide reductase B2	Q9Y3D2	MSRB2		-0.0986952	-0.199237	0.00184645	8.73981	-2.0065	0.05408	0.441764	-4.3261	NA
canopy FGF signaling regulator 4	Q8N129	CNPY4		0.109298	-0.00204636	0.220642	9.54588	2.00647	0.0540831	0.441764	-4.32615	NA
ribosomal RNA processing 9, U3 small nucleolar RNA binding protein	O43818	RRP9		-0.111601	-0.225296	0.00209312	10.1981	-2.00641	0.0540904	0.441764	-4.32626	NA
phosphatidylinositol-4-phosphate 5-kinase type 1 gamma	O60331	PIP5K1C		0.106643	-0.0020795	0.215366	10.3429	2.00494	0.0542554	0.442463	-4.32881	Inositol phosphate metabolism, Metabolic pathways, Phosphatidylinositol signaling system, Endocytosis, Focal adhesion, Fc gamma R-mediated phagocytosis, Regulation of actin cytoskeleton
WD repeat domain 54	Q9H977	WDR54		0.161447	-0.00320835	0.326103	7.58187	2.00421	0.0543381	0.44249	-4.33008	NA
NCK interacting protein with SH3 domain	Q9NZQ3	NCKIPSD		0.127457	-0.00263295	0.257546	8.9856	2.00267	0.0545125	0.443262	-4.33276	NA
glycogen phosphorylase B	P11216	PYGB		-0.117461	-0.237507	0.00258515	13.738	-2.00002	0.054813	0.444848	-4.33736	Starch and sucrose metabolism, Insulin signaling pathway
ribosomal protein L8	P62917	RPL8		-0.107514	-0.217438	0.00241011	12.464	-1.99922	0.0549039	0.444848	-4.33874	Ribosome
Rho GTPase activating protein 35	Q9NRY4	ARHGAP35		-0.084403	-0.170778	0.00197232	11.4562	-1.99736	0.0551161	0.444848	-4.34197	Focal adhesion, Leukocyte transendothelial migration, Regulation of actin cytoskeleton
nudix hydrolase 2	P50583	NUDT2		-0.22969	-0.464753	0.00537306	8.9873	-1.99731	0.0551216	0.444848	-4.34205	Purine metabolism, Pyrimidine metabolism
cytochrome p450 oxidoreductase	P16435	POR		-0.0801652	-0.162236	0.00190575	12.1183	-1.99657	0.0552065	0.444848	-4.34334	NA
WWC family member 3	Q9ULE0	WWC3		0.106951	-0.00255367	0.216456	6.87053	1.99637	0.0552298	0.444848	-4.34369	NA
LSM14A mRNA processing body assembly factor	Q8ND56	LSM14A		-0.0932547	-0.188758	0.00224853	9.52691	-1.99591	0.0552822	0.444848	-4.34448	NA
coiled-coil domain containing 25	Q86WR0	CCDC25		0.0991286	-0.00241863	0.200676	10.233	1.99535	0.0553464	0.444848	-4.34545	NA
sarcolemma associated protein	Q14BN4	SLMAP		-0.299215	-0.605882	0.0074508	10.1998	-1.99438	0.0554587	0.445108	-4.34715	NA
NADH:ubiquinone oxidoreductase subunit C1	O43677	NDUFC1		-0.152158	-0.308463	0.00414836	7.46883	-1.98979	0.0559883	0.447162	-4.35509	Oxidative phosphorylation, Metabolic pathways, Alzheimer's disease, Parkinson's disease, Huntington's disease
DEAD-box helicase 19A	Q9NUU7	DDX19A		0.0552191	-0.00153814	0.111976	12.1612	1.98864	0.0561212	0.447162	-4.35707	NA
guanosine monophosphate reductase 2	Q9P2T1	GMPR2		0.0680251	-0.0019086	0.137959	10.8148	1.98825	0.0561667	0.447162	-4.35774	Purine metabolism
WT1 associated protein	Q15007	WTAP		-0.155252	-0.314878	0.00437453	8.3667	-1.98802	0.0561936	0.447162	-4.35814	NA
small nuclear ribonucleoprotein U1 subunit 70	P08621	SNRNP70		-0.103988	-0.21104	0.00306508	11.2768	-1.98551	0.0564859	0.447162	-4.36247	Spliceosome
Bet1 golgi vesicular membrane trafficking protein	O15155	BET1		0.134281	-0.00397919	0.272542	8.89601	1.98521	0.0565215	0.447162	-4.363	SNARE interactions in vesicular transport
quinoid dihydropteridine reductase	P09417	QDPR		0.0840716	-0.00249191	0.170635	10.286	1.9852	0.056523	0.447162	-4.36302	Folate biosynthesis, Metabolic pathways
CHURC1-FNTB readthrough	P49356	CHURC1-FNTB		0.101795	-0.00302089	0.206612	9.81538	1.98513	0.0565311	0.447162	-4.36314	NA
farnesyltransferase, CAAX box, beta	P49356	FNTB		0.101795	-0.00302089	0.206612	9.81538	1.98513	0.0565311	0.447162	-4.36314	NA
TBC1 domain family member 9B	Q66K14	TBC1D9B		0.0651301	-0.00194502	0.132205	11.5484	1.98476	0.0565734	0.447162	-4.36376	NA
annexin A1	P04083	ANXA1		0.155023	-0.00472459	0.31477	14.6514	1.98358	0.0567117	0.447162	-4.3658	NA
ankyrin repeat and LEM domain containing 2	Q86XL3	ANKLE2		-0.085697	-0.174017	0.00262306	10.9568	-1.98333	0.0567414	0.447162	-4.36624	NA
DNA topoisomerase I	P11387	TOP1		-0.114976	-0.2335	0.00354918	12.2031	-1.98283	0.0568003	0.447162	-4.3671	NA
glutamine--fructose-6-phosphate transaminase 1	Q06210	GFPT1		0.0889473	-0.00276077	0.180655	13.648	1.9825	0.0568385	0.447162	-4.36767	Alanine, aspartate and glutamate metabolism, Amino sugar and nucleotide sugar metabolism, Metabolic pathways
ER lipid raft associated 1	O75477	ERLIN1		0.123202	-0.00395142	0.250355	11.8566	1.98052	0.0570724	0.448368	-4.37109	NA
ribosomal protein L23	P62829	RPL23		0.103639	-0.00344084	0.210718	11.5839	1.97836	0.0573277	0.448956	-4.37481	Ribosome
basic leucine zipper and W2 domains 2	Q9Y6E2	BZW2		-0.116428	-0.236736	0.00388081	12.1393	-1.9781	0.0573576	0.448956	-4.37525	NA
myristoylated alanine rich protein kinase C substrate	P29966	MARCKS		0.133829	-0.00447934	0.272137	12.5078	1.97784	0.057389	0.448956	-4.37571	Fc gamma R-mediated phagocytosis
target of myb1 like 2 membrane trafficking protein	Q6ZVM7	TOM1L2		0.119712	-0.00420472	0.243629	10.6084	1.97468	0.0577643	0.450676	-4.38114	NA
RAS like proto-oncogene A	P11233	RALA		0.120043	-0.00421973	0.244306	11.4896	1.97463	0.0577706	0.450676	-4.38123	Pathways in cancer, Pancreatic cancer
ubiquitin specific peptidase 7	Q93009	USP7		-0.064531	-0.131371	0.00230942	11.7222	-1.97341	0.0579153	0.451172	-4.38332	NA
phosducin like	Q13371	PDCL		0.109205	-0.00395938	0.222369	9.41671	1.97252	0.058022	0.451312	-4.38485	NA
transmembrane protein 168	Q9H0V1	TMEM168		0.123652	-0.00456547	0.25187	7.48936	1.97125	0.0581735	0.451312	-4.38702	NA
eukaryotic translation initiation factor 5	P55010	EIF5		0.0797627	-0.00294597	0.162471	12.5959	1.97123	0.0581764	0.451312	-4.38706	RNA transport
ring finger protein 20	Q5VTR2	RNF20		-0.10932	-0.222851	0.00421182	9.55706	-1.96821	0.0585399	0.452609	-4.39225	NA
G protein subunit beta 1 like	Q9BYB4	GNB1L		-0.140436	-0.28632	0.00544923	8.71779	-1.96769	0.0586027	0.452609	-4.39315	NA
glutaminyl-tRNA amidotransferase subunit QRSL1	Q9H0R6	QRSL1		-0.0846877	-0.172694	0.00331893	8.03178	-1.96695	0.0586914	0.452609	-4.39441	NA
heat shock protein family A (Hsp70) member 4 like	O95757	HSPA4L		0.138766	-0.00546553	0.282998	10.1608	1.96658	0.0587363	0.452609	-4.39504	Protein processing in endoplasmic reticulum
zinc finger protein 330	Q9Y3S2	ZNF330		-0.103437	-0.210955	0.00408015	9.72106	-1.96647	0.0587498	0.452609	-4.39523	NA
G protein subunit gamma 12	Q9UBI6	GNG12		-0.112755	-0.230027	0.00451756	10.7733	-1.9653	0.0588917	0.453076	-4.39724	MAPK signaling pathway, Chemokine signaling pathway, Regulation of actin cytoskeleton
NPC intracellular cholesterol transporter 2	P61916	NPC2		0.241799	-0.0103422	0.493941	11.2133	1.9602	0.0595126	0.456686	-4.40597	Lysosome
NODAL modulator 1	Q15155	NOMO1		0.0928872	-0.00402299	0.189797	9.51812	1.95918	0.0596365	0.456686	-4.4077	NA
TBC1 domain family member 24	Q9ULP9	TBC1D24		0.0747319	-0.00323777	0.152702	10.3689	1.95916	0.0596399	0.456686	-4.40775	NA
pre-mRNA processing factor 8	Q6P2Q9	PRPF8		-0.112274	-0.229446	0.00489893	12.8889	-1.95858	0.0597109	0.456686	-4.40874	Spliceosome
N-acetylglucosamine kinase	Q9UJ70	NAGK		0.112044	-0.0049181	0.229006	11.9423	1.95809	0.059771	0.456686	-4.40957	Amino sugar and nucleotide sugar metabolism
fucosyltransferase 8	Q9BYC5	FUT8		0.0808423	-0.00367132	0.165356	10.1207	1.95524	0.0601211	0.458732	-4.41443	N-Glycan biosynthesis, Glycosaminoglycan biosynthesis - keratan sulfate, Metabolic pathways
solute carrier family 12 member 9	Q9BXP2	SLC12A9		0.10909	-0.00500759	0.223188	10.382	1.95433	0.0602342	0.458966	-4.41599	NA
SWI/SNF related, matrix associated, actin dependent regulator of chromatin, subfamily a, member 4	P51532	SMARCA4		-0.179363	-0.367155	0.00842824	9.46591	-1.9523	0.0604853	0.46025	-4.41945	NA
attractin	O75882	ATRN		-0.0917628	-0.18792	0.00439433	10.0491	-1.95063	0.0606931	0.460352	-4.4223	NA
1-acylglycerol-3-phosphate O-acyltransferase 4	Q9NRZ5	AGPAT4		-0.143607	-0.294149	0.00693464	9.53538	-1.94988	0.0607861	0.460352	-4.42358	Glycerolipid metabolism, Glycerophospholipid metabolism, Metabolic pathways
YY1 transcription factor	P25490	YY1		-0.0967902	-0.198292	0.00471141	9.30592	-1.94916	0.0608759	0.460352	-4.4248	NA
cellular communication network factor 2	P29279	CCN2		-0.218815	-0.448406	0.0107762	12.2466	-1.9481	0.0610084	0.460352	-4.42661	NA
transmembrane and coiled-coil domains 1	Q9UM00	TMCO1		-0.105464	-0.216129	0.00520034	10.3289	-1.94798	0.0610226	0.460352	-4.4268	NA
protein arginine methyltransferase 9	Q6P2P2	PRMT9		-0.0832564	-0.170619	0.00410587	7.9195	-1.94797	0.0610242	0.460352	-4.42682	NA
ribosomal protein S19	P39019	RPS19		0.231902	-0.0114894	0.475293	13.0022	1.94755	0.0610772	0.460352	-4.42755	Ribosome
cell division cycle 37 like 1	Q7L3B6	CDC37L1		-0.109331	-0.224161	0.00550008	9.03127	-1.94613	0.0612543	0.460555	-4.42995	NA
leucine rich repeat containing 14	Q15048	LRRC14		-0.123574	-0.253372	0.0062247	8.10284	-1.94601	0.0612695	0.460555	-4.43016	NA
NADH:ubiquinone oxidoreductase complex assembly factor 3	Q9BU61	NDUFAF3		-0.129685	-0.266075	0.00670561	6.26661	-1.94354	0.06158	0.461002	-4.43435	NA
alpha-L-fucosidase 2	Q9BTY2	FUCA2		0.210589	-0.0108948	0.432074	10.5464	1.94349	0.0615864	0.461002	-4.43444	Other glycan degradation
COP9 signalosome subunit 6	Q7L5N1	COPS6		0.064931	-0.00337463	0.133237	11.2751	1.94305	0.0616418	0.461002	-4.43519	NA
kinase D interacting substrate 220	Q9ULH0	KIDINS220		-0.0915422	-0.187849	0.00476485	9.1858	-1.94291	0.06166	0.461002	-4.43543	Neurotrophin signaling pathway
heme oxygenase 1	P09601	HMOX1		-0.277396	-0.569424	0.0146326	12.3388	-1.94162	0.061823	0.461601	-4.43762	Porphyrin and chlorophyll metabolism
FGF1 intracellular binding protein	O43427	FIBP		0.115945	-0.00625825	0.238148	8.82654	1.93936	0.0621091	0.462768	-4.44146	NA
MAPK regulated corepressor interacting protein 1	C9JLW8	MCRIP1		0.113598	-0.00616308	0.233358	9.87054	1.93885	0.0621739	0.462768	-4.44232	NA
cyclin D1 binding protein 1	O95273	CCNDBP1		0.119989	-0.00653787	0.246515	6.54767	1.93842	0.0622285	0.462768	-4.44305	NA
mitochondrial ribosomal protein S16	Q9Y3D3	MRPS16		-0.175975	-0.361693	0.00974219	8.86929	-1.93681	0.0624329	0.463668	-4.44577	NA
SAC1 like phosphatidylinositide phosphatase	Q9NTJ5	SACM1L		-0.052117	-0.107223	0.00298932	12.2792	-1.93316	0.0629008	0.466521	-4.45196	NA
protocadherin gamma subfamily B, 5	Q9Y5G0	PCDHGB5		-0.11693	-0.240911	0.00704975	9.41712	-1.92781	0.0635902	0.468916	-4.461	NA
serine and arginine rich splicing factor 2	Q01130	SRSF2		-0.0783182	-0.161368	0.00473136	8.80992	-1.92759	0.0636189	0.468916	-4.46137	Spliceosome
WD repeat domain 18	Q9BV38	WDR18		-0.0739087	-0.152287	0.00446983	9.82314	-1.92747	0.0636343	0.468916	-4.46157	NA
IKBKB interacting protein	Q70UQ0	IKBIP		0.147924	-0.00901094	0.30486	12.8462	1.92667	0.0637376	0.468916	-4.46292	NA
prostaglandin reductase 2	Q8N8N7	PTGR2		0.131776	-0.00804746	0.271599	9.6354	1.92639	0.0637738	0.468916	-4.46339	NA
tubulin alpha like 3	A6NHL2	TUBAL3		0.126569	-0.0077319	0.26087	7.72899	1.92636	0.0637783	0.468916	-4.46345	Phagosome, Gap junction, Pathogenic Escherichia coli infection
mitogen-activated protein kinase 7	Q13164	MAPK7		-0.142213	-0.293248	0.00882276	8.29966	-1.92463	0.0640027	0.468916	-4.46636	MAPK signaling pathway, Gap junction, Neurotrophin signaling pathway, GnRH signaling pathway
transmembrane BAX inhibitor motif containing 1	Q969X1	TMBIM1		0.174613	-0.0109421	0.360168	8.4837	1.9235	0.0641504	0.468916	-4.46826	NA
DEAD-box helicase 20	Q9UHI6	DDX20		-0.0773473	-0.159573	0.00487812	8.98079	-1.92277	0.0642456	0.468916	-4.46949	RNA transport
coiled-coil domain containing 22	O60826	CCDC22		0.0777413	-0.0049155	0.160398	11.1628	1.92248	0.0642838	0.468916	-4.46998	NA
SAFB like transcription modulator	Q9NWH9	SLTM		-0.107863	-0.222555	0.00682939	9.35562	-1.92232	0.0643043	0.468916	-4.47025	NA
DAZ associated protein 1	Q96EP5	DAZAP1		-0.101254	-0.208953	0.00644517	9.9542	-1.92171	0.0643842	0.468916	-4.47128	mRNA surveillance pathway
interleukin enhancer binding factor 3	Q12906	ILF3		-0.0679931	-0.140316	0.00432977	12.8817	-1.92167	0.0643903	0.468916	-4.47136	NA
chromosome 8 open reading frame 82	Q6P1X6	C8orf82		-0.110575	-0.228197	0.00704698	8.58176	-1.92157	0.0644023	0.468916	-4.47151	NA
calmodulin regulated spectrin associated protein family member 2	Q08AD1	CAMSAP2		0.0853493	-0.00556264	0.176261	9.91667	1.91897	0.0647446	0.470087	-4.4759	NA
nuclear FMR1 interacting protein 2	Q7Z417	NUFIP2		-0.050543	-0.104383	0.00329673	11.3212	-1.91888	0.0647567	0.470087	-4.47605	NA
pre-mRNA processing factor 4	O43172	PRPF4		-0.0806229	-0.166525	0.00527897	10.8097	-1.91842	0.0648162	0.470087	-4.47681	Spliceosome
spectrin beta, non-erythrocytic 1	Q01082	SPTBN1		0.127284	-0.00862657	0.263194	14.8688	1.9143	0.0653619	0.472349	-4.48375	NA
N-acetyltransferase 1	P18440	NAT1		0.151746	-0.0103398	0.313832	7.59548	1.91364	0.0654486	0.472349	-4.48485	Caffeine metabolism, Drug metabolism - other enzymes, Metabolic pathways
tubulin beta 2B class IIb	Q9BVA1	TUBB2B		-0.199471	-0.412534	0.0135927	8.51996	-1.91363	0.0654498	0.472349	-4.48486	Phagosome, Gap junction, Pathogenic Escherichia coli infection
glucosidase alpha, neutral C	Q8TET4	GANC		-0.263399	-0.544836	0.0180384	7.75036	-1.91303	0.0655305	0.472349	-4.48588	Galactose metabolism, Starch and sucrose metabolism, Metabolic pathways
acyl-CoA dehydrogenase family member 8	Q9UKU7	ACAD8		-0.134631	-0.278569	0.00930756	8.15299	-1.91186	0.0656856	0.472349	-4.48784	Valine, leucine and isoleucine degradation, Metabolic pathways
ANKHD1-EIF4EBP3 readthrough	Q8IWZ3	ANKHD1-EIF4EBP3		-0.0641944	-0.132837	0.00444779	10.3642	-1.91159	0.0657218	0.472349	-4.48829	NA
ankyrin repeat and KH domain containing 1	Q8IWZ3	ANKHD1		-0.0641944	-0.132837	0.00444779	10.3642	-1.91159	0.0657218	0.472349	-4.48829	NA
ER membrane protein complex subunit 8	O43402	EMC8		-0.0794826	-0.164504	0.00553925	9.73775	-1.91087	0.0658184	0.472434	-4.48951	NA
tetraspanin 14	Q8NG11	TSPAN14		-0.269129	-0.557184	0.0189265	7.22322	-1.90973	0.0659696	0.472644	-4.4914	NA
G protein nucleolar 2	Q13823	GNL2		0.168137	-0.0119517	0.348226	8.39184	1.90838	0.0661505	0.472644	-4.49367	Ribosome biogenesis in eukaryotes
sirtuin 2	Q8IXJ6	SIRT2		0.0801605	-0.00570997	0.166031	9.94059	1.90812	0.0661861	0.472644	-4.49411	NA
chromosome 11 open reading frame 54	Q9H0W9	C11orf54		0.203371	-0.0145014	0.421243	8.64088	1.90799	0.0662036	0.472644	-4.49433	NA
syntaxin 6	O43752	STX6		-0.10108	-0.209404	0.00724401	9.10632	-1.90734	0.0662899	0.472644	-4.49541	SNARE interactions in vesicular transport
pseudouridine synthase 1	Q9Y606	PUS1		-0.0914885	-0.189559	0.00658224	9.71859	-1.90685	0.0663568	0.472644	-4.49624	NA
hexosaminidase subunit alpha	P06865	HEXA		0.145103	-0.0105439	0.30075	12.1449	1.90557	0.0665289	0.473253	-4.49838	Other glycan degradation, Amino sugar and nucleotide sugar metabolism, Glycosaminoglycan degradation, Glycosphingolipid biosynthesis - globo series, Glycosphingolipid biosynthesis - ganglio series, Metabolic pathways, Lysosome
purinergic receptor P2X 4	Q99571	P2RX4		0.235605	-0.0173328	0.488543	8.25294	1.90397	0.0667449	0.473253	-4.50106	Calcium signaling pathway, Neuroactive ligand-receptor interaction
chromosome 11 open reading frame 58	O00193	C11orf58		-0.0930106	-0.192876	0.00685448	9.89414	-1.90374	0.0667757	0.473253	-4.50144	NA
protein kinase C substrate 80K-H	P14314	PRKCSH		0.0800882	-0.00591826	0.166095	13.5057	1.90338	0.0668239	0.473253	-4.50204	Protein processing in endoplasmic reticulum
selenoprotein T	P62341	SELENOT		-0.11316	-0.234703	0.00838259	8.69006	-1.90306	0.0668671	0.473253	-4.50257	NA
prosaposin	P07602	PSAP		0.192232	-0.0145481	0.399012	13.4549	1.90023	0.0672518	0.475164	-4.50731	Lysosome
GLI pathogenesis related 1	P48060	GLIPR1		0.268675	-0.0203959	0.557747	9.04312	1.89982	0.0673078	0.475164	-4.50799	NA
branched chain keto acid dehydrogenase E1 subunit alpha	P12694	BCKDHA		0.153888	-0.0117642	0.31954	8.27281	1.89887	0.0674361	0.475467	-4.50957	Valine, leucine and isoleucine degradation, Metabolic pathways
protein phosphatase, Mg2+/Mn2+ dependent 1F	P49593	PPM1F		0.101643	-0.00785531	0.21114	9.76476	1.8974	0.0676375	0.475889	-4.51203	NA
matrix metallopeptidase 2	P08253	MMP2		0.176688	-0.0136765	0.367052	10.8563	1.89719	0.0676668	0.475889	-4.51238	Leukocyte transendothelial migration, GnRH signaling pathway, Pathways in cancer, Bladder cancer
ATPase Na+/K+ transporting subunit beta 3	P54709	ATP1B3		0.104624	-0.00835337	0.217602	12.2475	1.8929	0.0682543	0.478289	-4.51952	Cardiac muscle contraction, Aldosterone-regulated sodium reabsorption, Proximal tubule bicarbonate reclamation, Salivary secretion, Gastric acid secretion, Pancreatic secretion, Carbohydrate digestion and absorption, Protein digestion and absorption, Bile secretion
dedicator of cytokinesis 10	Q96BY6	DOCK10		-0.106207	-0.220893	0.00847979	11.8697	-1.8929	0.0682544	0.478289	-4.51952	NA
CTD nuclear envelope phosphatase 1	O95476	CTDNEP1		-0.115383	-0.239985	0.00921785	9.04976	-1.89282	0.0682656	0.478289	-4.51965	NA
BCS1 homolog, ubiquinol-cytochrome c reductase complex chaperone	Q9Y276	BCS1L		0.235423	-0.0190133	0.489859	7.19219	1.89129	0.0684767	0.479165	-4.5222	NA
myosin light chain kinase	Q15746	MYLK		-0.229808	-0.478319	0.0187032	13.2121	-1.8902	0.0686276	0.479618	-4.52402	Calcium signaling pathway, Vascular smooth muscle contraction, Focal adhesion, Regulation of actin cytoskeleton, Gastric acid secretion
THO complex 7	Q6I9Y2	THOC7		-0.0940889	-0.195873	0.00769531	9.0473	-1.8895	0.0687247	0.47966	-4.52518	RNA transport
calpain 2	P17655	CAPN2		0.0745455	-0.00612188	0.155213	12.9482	1.88891	0.0688058	0.47966	-4.52615	Protein processing in endoplasmic reticulum, Apoptosis, Focal adhesion, Alzheimer's disease
translocase of inner mitochondrial membrane 44	O43615	TIMM44		-0.0788065	-0.164126	0.00651311	11.8076	-1.888	0.0689328	0.479944	-4.52767	NA
family with sequence similarity 177 member A1	Q8N128	FAM177A1		0.0930852	-0.00780734	0.193978	10.2049	1.88586	0.0692301	0.481322	-4.53122	NA
glomulin, FKBP associated protein	Q92990	GLMN		-0.0957454	-0.19956	0.00806963	9.80393	-1.88515	0.0693294	0.481322	-4.5324	NA
diacylglycerol kinase alpha	P23743	DGKA		0.103824	-0.00877636	0.216423	11.5571	1.88472	0.0693899	0.481322	-4.53312	Glycerolipid metabolism, Glycerophospholipid metabolism, Metabolic pathways, Phosphatidylinositol signaling system
HECT, UBA and WWE domain containing E3 ubiquitin protein ligase 1	Q7Z6Z7	HUWE1		-0.0683943	-0.142696	0.00590743	13.2878	-1.88152	0.0698376	0.483285	-4.53842	Ubiquitin mediated proteolysis
RAB13, member RAS oncogene family	P51153	RAB13		-0.112661	-0.235076	0.00975519	10.8854	-1.88115	0.0698902	0.483285	-4.53904	Tight junction
tousled like kinase 2	Q86UE8	TLK2		-0.0895056	-0.186777	0.00776601	8.79008	-1.88084	0.0699331	0.483285	-4.53954	NA
beta-1,4-galactosyltransferase 4	O60513	B4GALT4		0.146773	-0.0128918	0.306438	8.66542	1.879	0.0701936	0.484484	-4.5426	Glycosaminoglycan biosynthesis - keratan sulfate, Glycosphingolipid biosynthesis - lacto and neolacto series, Metabolic pathways
homocysteine inducible ER protein with ubiquitin like domain 1	Q15011	HERPUD1		-0.321664	-0.672427	0.0290995	6.45647	-1.87446	0.0708358	0.488028	-4.5501	Protein processing in endoplasmic reticulum
aspartoacylase	P45381	ASPA		0.419946	-0.0383387	0.878231	7.08438	1.87304	0.0710386	0.488028	-4.55245	Alanine, aspartate and glutamate metabolism, Histidine metabolism
WW domain binding protein 11	Q9Y2W2	WBP11		-0.0974484	-0.203821	0.0089241	10.2754	-1.87255	0.071108	0.488028	-4.55325	Spliceosome
elongator acetyltransferase complex subunit 3	Q9H9T3	ELP3		0.242756	-0.0223329	0.507845	10.2674	1.87183	0.0712107	0.488028	-4.55444	NA
protein phosphatase 1 regulatory inhibitor subunit 2	P41236	PPP1R2		0.084233	-0.00775062	0.176217	9.6636	1.8718	0.0712148	0.488028	-4.55449	NA
F-box protein 3	Q9UK99	FBXO3		-0.0893034	-0.186831	0.00822375	7.6967	-1.87168	0.0712328	0.488028	-4.5547	NA
SAGA complex associated factor 29	Q96ES7	SGF29		0.0709577	-0.00657905	0.148494	7.02396	1.8706	0.0713873	0.488485	-4.55648	NA
NADH:ubiquinone oxidoreductase subunit B5	O43674	NDUFB5		-0.106824	-0.223661	0.010013	9.96405	-1.86886	0.0716365	0.488804	-4.55934	Oxidative phosphorylation, Metabolic pathways, Alzheimer's disease, Parkinson's disease, Huntington's disease
transmembrane protein 263	Q8WUH6	TMEM263		0.0814577	-0.007678	0.170593	10.7522	1.86797	0.071765	0.488804	-4.56082	NA
tetraspanin 4	O14817	TSPAN4		0.208031	-0.0196447	0.435706	8.24535	1.86767	0.0718077	0.488804	-4.56131	NA
hyaluronan and proteoglycan link protein 1	P10915	HAPLN1		0.485329	-0.0461185	1.01678	10.2244	1.86666	0.0719536	0.488804	-4.56298	NA
protein tyrosine phosphatase non-receptor type 1	P18031	PTPN1		-0.104144	-0.218187	0.00990017	11.952	-1.86659	0.0719628	0.488804	-4.56308	Adherens junction, Insulin signaling pathway
cytochrome c oxidase assembly factor 7 (putative)	Q96BR5	COA7		-0.122618	-0.256997	0.0117605	8.15907	-1.86515	0.0721714	0.488804	-4.56546	NA
bromodomain adjacent to zinc finger domain 1A	Q9NRL2	BAZ1A		-0.0836143	-0.17525	0.00802187	8.72557	-1.8651	0.0721783	0.488804	-4.56554	NA
frizzled class receptor 2	Q14332	FZD2		-0.160463	-0.336431	0.0155047	7.91426	-1.86394	0.072347	0.488804	-4.56746	Wnt signaling pathway, Melanogenesis, Pathways in cancer, Basal cell carcinoma
inhibitor of nuclear factor kappa B kinase subunit beta	O14920	IKBKB		-0.0911134	-0.1911	0.00887324	10.4522	-1.86264	0.0725347	0.488804	-4.56958	MAPK signaling pathway, Chemokine signaling pathway, Apoptosis, Osteoclast differentiation, Toll-like receptor signaling pathway, NOD-like receptor signaling pathway, RIG-I-like receptor signaling pathway, Cytosolic DNA-sensing pathway, T cell receptor signaling pathway, B cell receptor signaling pathway, Neurotrophin signaling pathway, Insulin signaling pathway, Adipocytokine signaling pathway, …
ERCC excision repair 4, endonuclease catalytic subunit	Q92889	ERCC4		0.0865617	-0.00845283	0.181576	8.41343	1.86219	0.0725998	0.488804	-4.57032	Nucleotide excision repair
nuclear receptor 2C2 associated protein	Q86WQ0	NR2C2AP		-0.112619	-0.236247	0.0110097	8.17335	-1.86201	0.072627	0.488804	-4.57063	NA
splicing factor 3a subunit 1	Q15459	SF3A1		-0.0932089	-0.19555	0.00913255	11.6169	-1.86164	0.0726808	0.488804	-4.57124	Spliceosome
XPC complex subunit, DNA damage recognition and repair factor	Q01831	XPC		0.21835	-0.0214901	0.458189	5.85114	1.86089	0.0727896	0.488804	-4.57247	Nucleotide excision repair
thyroid hormone receptor interactor 12	Q14669	TRIP12		-0.0725131	-0.152166	0.00713966	11.4775	-1.86082	0.0727994	0.488804	-4.57258	Ubiquitin mediated proteolysis
mortality factor 4 like 1	Q9UBU8	MORF4L1		-0.0832977	-0.174801	0.00820552	9.62777	-1.86074	0.0728113	0.488804	-4.57271	NA
sarcoglycan epsilon	O43556	SGCE		0.122206	-0.012155	0.256567	9.11776	1.85912	0.073047	0.488804	-4.57536	NA
UBX domain protein 1	Q04323	UBXN1		0.0725175	-0.00721884	0.152254	10.4997	1.85898	0.0730675	0.488804	-4.57559	NA
prostaglandin I2 synthase	Q16647	PTGIS		0.435173	-0.0433653	0.913711	10.1676	1.85881	0.0730933	0.488804	-4.57588	Arachidonic acid metabolism, Metabolic pathways
voltage dependent anion channel 1	P21796	VDAC1		-0.0977676	-0.205281	0.00974574	13.5191	-1.85875	0.0731012	0.488804	-4.57597	Calcium signaling pathway, Parkinson's disease, Huntington's disease
HGH1 homolog	Q9BTY7	HGH1		-0.0744079	-0.156265	0.00744929	9.97188	-1.85802	0.0732078	0.48893	-4.57717	NA
dehydrogenase/reductase X-linked	Q8N5I4	DHRSX		0.0900232	-0.00906168	0.189108	8.36622	1.8571	0.0733426	0.489052	-4.57868	NA
cullin 3	Q13618	CUL3		-0.105664	-0.222021	0.0106936	11.9667	-1.85618	0.0734773	0.489052	-4.58018	Ubiquitin mediated proteolysis
MICAL like 2	Q8IY33	MICALL2		0.130817	-0.0132457	0.274879	8.43808	1.8561	0.0734896	0.489052	-4.58032	NA
ArfGAP with RhoGAP domain, ankyrin repeat and PH domain 1	Q96P48	ARAP1		0.0819088	-0.00854819	0.172366	10.3244	1.85088	0.0742601	0.49359	-4.58888	Endocytosis
nucleolin	P19338	NCL		-0.0789867	-0.166344	0.00837082	14.4695	-1.84817	0.0746615	0.494867	-4.5933	Pathogenic Escherichia coli infection
EBNA1 binding protein 2	Q99848	EBNA1BP2		-0.103274	-0.2175	0.0109509	10.0172	-1.84807	0.0746763	0.494867	-4.59346	NA
SET binding factor 1	O95248	SBF1		-0.0685614	-0.144404	0.00728172	10.9939	-1.84779	0.0747186	0.494867	-4.59393	NA
sulfiredoxin 1	Q9BYN0	SRXN1		-0.11598	-0.244436	0.0124767	9.2362	-1.8455	0.0750594	0.49581	-4.59765	NA
elastin microfibril interfacer 1	Q9Y6C2	EMILIN1		-0.132109	-0.278456	0.0142374	9.8509	-1.84518	0.0751077	0.49581	-4.59818	NA
glucuronidase beta	P08236	GUSB		0.226994	-0.0245213	0.47851	9.68161	1.84476	0.0751715	0.49581	-4.59888	Pentose and glucuronate interconversions, Starch and sucrose metabolism, Glycosaminoglycan degradation, Porphyrin and chlorophyll metabolism, Drug metabolism - other enzymes, Metabolic pathways, Lysosome
SEC63 homolog, protein translocation regulator	Q9UGP8	SEC63		0.0652311	-0.0070586	0.137521	11.8883	1.84445	0.0752171	0.49581	-4.59937	Protein export, Protein processing in endoplasmic reticulum
methyltransferase like 9	Q9H1A3	METTL9		0.148983	-0.0162082	0.314174	8.83934	1.84348	0.0753626	0.496181	-4.60096	NA
Cbl proto-oncogene	P22681	CBL		0.14446	-0.0157718	0.304691	8.95371	1.84284	0.0754588	0.496228	-4.602	ErbB signaling pathway, Ubiquitin mediated proteolysis, Endocytosis, Jak-STAT signaling pathway, T cell receptor signaling pathway, Insulin signaling pathway, Bacterial invasion of epithelial cells, Pathways in cancer, Chronic myeloid leukemia
cellular communication network factor 1	O00622	CCN1		-0.16259	-0.343019	0.0178386	12.3916	-1.84195	0.0755928	0.496524	-4.60346	NA
CD63 molecule	P08962	CD63		0.294348	-0.0326067	0.621303	11.0146	1.84019	0.0758578	0.497677	-4.60632	Lysosome
makorin ring finger protein 2	Q9H000	MKRN2		-0.096546	-0.203924	0.0108315	10.0934	-1.83785	0.0762116	0.498287	-4.61013	NA
procollagen-lysine,2-oxoglutarate 5-dioxygenase 2	O00469	PLOD2		-0.248194	-0.524335	0.0279474	13.0905	-1.83717	0.0763149	0.498287	-4.61124	Lysine degradation
Yes1 associated transcriptional regulator	P46937	YAP1		0.0656423	-0.00740209	0.138687	11.3428	1.8369	0.0763552	0.498287	-4.61167	NA
migration and invasion enhancer 1	Q9BRT3	MIEN1		0.0604713	-0.00682208	0.127765	9.73349	1.83682	0.076368	0.498287	-4.61181	NA
ribophorin II	P04844	RPN2		-0.0496961	-0.105005	0.00561244	12.3943	-1.83662	0.0763981	0.498287	-4.61213	N-Glycan biosynthesis, Metabolic pathways, Protein processing in endoplasmic reticulum
ER lipid raft associated 2	O94905	ERLIN2		0.097406	-0.0110459	0.205858	11.5657	1.83585	0.0765148	0.498465	-4.61338	NA
Parkinsonism associated deglycase	Q99497	PARK7		0.0548058	-0.00628049	0.115892	12.9403	1.83388	0.0768144	0.4992	-4.61658	Parkinson's disease
DNA topoisomerase II beta	Q02880	TOP2B		-0.1052	-0.222569	0.0121699	11.6061	-1.83209	0.0770876	0.4992	-4.61948	NA
ADP ribosylation factor like GTPase 6	Q9H0F7	ARL6		0.0965252	-0.0111892	0.20424	8.61734	1.83171	0.0771469	0.4992	-4.62011	NA
pro-apoptotic WT1 regulator	Q96IZ0	PAWR		-0.121789	-0.257713	0.0141336	10.8546	-1.83149	0.0771796	0.4992	-4.62046	NA
ADP ribosylation factor like GTPase 8A	Q96BM9	ARL8A		0.128899	-0.0150089	0.272807	8.35591	1.83085	0.0772773	0.4992	-4.62149	NA
fucose mutarotase	A2VDF0	FUOM		0.270608	-0.0315389	0.572756	5.95565	1.83068	0.0773048	0.4992	-4.62178	NA
syntaxin 4	Q12846	STX4		-0.0974361	-0.206229	0.011357	9.74689	-1.83066	0.0773075	0.4992	-4.62181	SNARE interactions in vesicular transport, Vasopressin-regulated water reabsorption
inner membrane mitochondrial protein	Q16891	IMMT		-0.118202	-0.250202	0.0137974	12.7103	-1.83038	0.0773497	0.4992	-4.62226	NA
gamma-glutamyl hydrolase	Q92820	GGH		0.089928	-0.010596	0.190452	11.2819	1.82858	0.0776267	0.4992	-4.62518	Folate biosynthesis
erythrocyte membrane protein band 4.1 like 2	O43491	EPB41L2		0.130695	-0.0154111	0.2768	12.9076	1.82843	0.0776491	0.4992	-4.62542	Tight junction
ras homolog family member T2	Q8IXI1	RHOT2		0.0996994	-0.0118068	0.211206	10.0677	1.8276	0.0777769	0.4992	-4.62676	NA
mediator complex subunit 24	O75448	MED24		0.0857294	-0.0101765	0.181635	8.11762	1.82715	0.0778475	0.4992	-4.6275	NA
N-alpha-acetyltransferase 25, NatB auxiliary subunit	Q14CX7	NAA25		0.0704132	-0.00836082	0.149187	10.6125	1.82709	0.0778563	0.4992	-4.62759	NA
cytidine/uridine monophosphate kinase 1	P30085	CMPK1		0.0922765	-0.0109664	0.195519	11.4532	1.82692	0.0778823	0.4992	-4.62787	Pyrimidine metabolism, Metabolic pathways
LIM domain kinase 1	P53667	LIMK1		0.0967237	-0.0116622	0.20511	8.64149	1.8241	0.0783185	0.500513	-4.63243	Axon guidance, Fc gamma R-mediated phagocytosis, Regulation of actin cytoskeleton
elongin C	Q15369	ELOC		0.0736481	-0.00890218	0.156198	11.5917	1.82361	0.0783948	0.500513	-4.63323	Ubiquitin mediated proteolysis, Pathways in cancer, Renal cell carcinoma
family with sequence similarity 136 member A	Q96C01	FAM136A		-0.140594	-0.298193	0.017005	9.3944	-1.82349	0.0784141	0.500513	-4.63343	NA
phenylalanyl-tRNA synthetase subunit alpha	Q9Y285	FARSA		0.0668046	-0.00808871	0.141698	11.4634	1.82327	0.0784467	0.500513	-4.63377	Aminoacyl-tRNA biosynthesis
DnaJ heat shock protein family (Hsp40) member B14	Q8TBM8	DNAJB14		-0.0971436	-0.206167	0.0118794	9.31247	-1.82131	0.0787517	0.50097	-4.63694	NA
Rho GTPase activating protein 24	Q8N264	ARHGAP24		-0.0955115	-0.202707	0.0116836	9.24634	-1.82125	0.0787617	0.50097	-4.63704	NA
isocitrate dehydrogenase (NAD(+)) 3 catalytic subunit alpha	P50213	IDH3A		-0.0789908	-0.167656	0.0096743	11.5329	-1.82101	0.0787989	0.50097	-4.63742	Citrate cycle (TCA cycle), Metabolic pathways
zinc finger CCCH-type containing 15	Q8WU90	ZC3H15		-0.0664263	-0.141009	0.00815629	10.8085	-1.8205	0.0788781	0.50097	-4.63825	NA
cytohesin 3	O43739	CYTH3		0.0845877	-0.0104272	0.179603	8.47896	1.81972	0.0790005	0.501176	-4.63951	NA
SAMM50 sorting and assembly machinery component	Q9Y512	SAMM50		-0.137639	-0.292336	0.017058	10.1146	-1.81865	0.079168	0.501668	-4.64124	NA
exostosin glycosyltransferase 1	Q16394	EXT1		0.0726168	-0.00905232	0.154286	9.34424	1.81747	0.079352	0.501919	-4.64313	Glycosaminoglycan biosynthesis - heparan sulfate / heparin, Metabolic pathways
eukaryotic translation initiation factor 4A2	Q14240	EIF4A2		0.117963	-0.0147486	0.250674	11.0621	1.81688	0.0794455	0.501919	-4.6441	RNA transport
mitochondrial pyruvate carrier 2	O95563	MPC2		0.187206	-0.02343	0.397842	8.14555	1.81667	0.0794781	0.501919	-4.64443	NA
ribosome production factor 2 homolog	Q9H7B2	RPF2		-0.161053	-0.342359	0.020253	7.55542	-1.81571	0.0796296	0.502306	-4.64598	NA
microtubule actin crosslinking factor 1	Q9UPN3	MACF1		-0.0968484	-0.205944	0.0122474	14.4333	-1.81457	0.0798087	0.502709	-4.64782	NA
sorting nexin 5	Q9Y5X3	SNX5		0.12221	-0.015486	0.259906	11.2712	1.81415	0.0798738	0.502709	-4.64848	NA
golgi associated, gamma adaptin ear containing, ARF binding protein 1	Q9UJY5	GGA1		-0.093043	-0.197942	0.0118558	9.63762	-1.81302	0.0800534	0.502758	-4.65031	Lysosome
nucleobindin 1	Q02818	NUCB1		0.0592865	-0.00755651	0.12613	12.4777	1.81296	0.0800621	0.502758	-4.6504	NA
DEAH-box helicase 32 (putative)	Q7L7V1	DHX32		-0.110182	-0.234547	0.014183	8.79843	-1.81093	0.0803841	0.504211	-4.65368	NA
ADP ribosylation factor 3	P61204	ARF3		0.0577152	-0.00745966	0.12289	13.1154	1.81008	0.0805178	0.504482	-4.65503	NA
cytochrome c oxidase assembly factor 3	Q9Y2R0	COA3		-0.068383	-0.145676	0.00890953	8.89712	-1.80842	0.0807824	0.504991	-4.6577	NA
ATPase phospholipid transporting 11B (putative)	Q9Y2G3	ATP11B		-0.0923147	-0.196707	0.0120772	8.88383	-1.80756	0.0809194	0.504991	-4.65909	NA
MAU2 sister chromatid cohesion factor	Q9Y6X3	MAU2		-0.110576	-0.235648	0.0144964	6.22083	-1.80712	0.080989	0.504991	-4.65979	NA
phospholipase C beta 4	Q15147	PLCB4		-0.295611	-0.62999	0.0387686	10.0526	-1.80705	0.0810013	0.504991	-4.65991	Inositol phosphate metabolism, Metabolic pathways, Calcium signaling pathway, Chemokine signaling pathway, Phosphatidylinositol signaling system, Vascular smooth muscle contraction, Wnt signaling pathway, Gap junction, Long-term potentiation, Long-term depression, GnRH signaling pathway, Melanogenesis, Salivary secretion, Gastric acid secretion, Pancreatic secretion, Alzheimer's disease, Huntingt…
transmembrane protein 179B	Q7Z7N9	TMEM179B		-0.0899701	-0.191758	0.0118174	6.57544	-1.80673	0.0810524	0.504991	-4.66042	NA
autophagy related 2B	Q96BY7	ATG2B		-0.0982965	-0.209681	0.0130876	9.0003	-1.80386	0.0815107	0.505845	-4.66502	NA
dimethylarginine dimethylaminohydrolase 2	O95865	DDAH2		0.167982	-0.0225005	0.358464	11.4395	1.80259	0.0817156	0.505845	-4.66706	NA
ATPase family AAA domain containing 3B	Q5T9A4	ATAD3B		-0.134722	-0.287491	0.018047	9.39965	-1.80257	0.0817186	0.505845	-4.66709	NA
sphingomyelin phosphodiesterase 4	Q9NXE4	SMPD4		-0.0703461	-0.150116	0.00942413	9.52425	-1.80255	0.0817212	0.505845	-4.66712	Sphingolipid metabolism, Metabolic pathways
pleckstrin homology domain containing A5	Q9HAU0	PLEKHA5		-0.131657	-0.280996	0.0176818	9.33501	-1.80202	0.0818065	0.505845	-4.66797	NA
tubulin gamma 1	P23258	TUBG1		-0.124403	-0.265544	0.0167374	9.63346	-1.80164	0.0818679	0.505845	-4.66858	NA
forkhead box P1	Q9H334	FOXP1		-0.185624	-0.396227	0.0249782	9.05068	-1.80161	0.0818734	0.505845	-4.66863	NA
cell division cycle and apoptosis regulator 1	Q8IX12	CCAR1		-0.102184	-0.218135	0.0137673	11.3432	-1.80134	0.0819161	0.505845	-4.66906	NA
GA binding protein transcription factor subunit alpha	Q06546	GABPA	chr21	0.0783846	-0.0106033	0.167373	9.81965	1.80048	0.082055	0.506142	-4.67044	NA
RAS related 2	P62070	RRAS2		-0.151115	-0.322742	0.0205126	10.3759	-1.79974	0.082175	0.506321	-4.67163	MAPK signaling pathway, Tight junction, Regulation of actin cytoskeleton
septin 5	Q99719	SEPTIN5		-0.120054	-0.256602	0.0164941	10.185	-1.79713	0.082597	0.508285	-4.67579	Parkinson's disease
THO complex 1	Q96FV9	THOC1		-0.0796319	-0.170229	0.0109652	10.5415	-1.79664	0.0826762	0.508285	-4.67657	RNA transport, Spliceosome
four and a half LIM domains 3	Q13643	FHL3		-0.131326	-0.280813	0.0181619	10.2312	-1.7957	0.0828298	0.508524	-4.67808	NA
angio associated migratory cell protein	Q13685	AAMP		-0.113463	-0.24272	0.0157946	9.8513	-1.79427	0.083063	0.508524	-4.68037	NA
Ras related GTP binding C	Q9HB90	RRAGC		0.121727	-0.0169738	0.260427	10.2411	1.79389	0.0831237	0.508524	-4.68096	NA
MICOS10-NBL1 readthrough	P41271	MICOS10-NBL1		-0.185668	-0.397261	0.0259244	8.95449	-1.7936	0.0831715	0.508524	-4.68143	NA
NBL1, DAN family BMP antagonist	P41271	NBL1		-0.185668	-0.397261	0.0259244	8.95449	-1.7936	0.0831715	0.508524	-4.68143	NA
sorting nexin 29	Q8TEQ0	SNX29		-0.0780878	-0.16734	0.0111643	9.45823	-1.78835	0.0840315	0.513122	-4.68979	NA
methionine sulfoxide reductase B3	Q8IXL7	MSRB3		-0.172659	-0.37006	0.0247416	9.31322	-1.78784	0.0841157	0.513122	-4.69061	NA
glyoxalase domain containing 4	Q9HC38	GLOD4		0.106997	-0.0153801	0.229375	12.0565	1.78715	0.0842305	0.513122	-4.69172	NA
Myb/SANT DNA binding domain containing 2	Q6P1R3	MSANTD2		-0.167168	-0.358428	0.0240919	7.88969	-1.78656	0.0843272	0.513122	-4.69265	NA
T cell immune regulator 1, ATPase H+ transporting V0 subunit a3	Q13488	TCIRG1		0.108685	-0.0156874	0.233057	12.1043	1.78622	0.0843842	0.513122	-4.6932	Oxidative phosphorylation, Metabolic pathways, Lysosome, Phagosome, Collecting duct acid secretion, Vibrio cholerae infection, Epithelial cell signaling in Helicobacter pylori infection, Rheumatoid arthritis
microtubule affinity regulating kinase 3	P27448	MARK3		-0.0666461	-0.142962	0.00967024	9.14613	-1.78503	0.0845802	0.513753	-4.69508	NA
WAPL cohesin release factor	Q7Z5K2	WAPL		-0.0969451	-0.208075	0.0141852	6.73356	-1.78313	0.0848963	0.514076	-4.69811	NA
adaptor related protein complex 5 subunit zeta 1	O43299	AP5Z1		-0.078116	-0.167663	0.0114307	9.32723	-1.78312	0.084898	0.514076	-4.69813	NA
LDL receptor related protein associated protein 1	P30533	LRPAP1		0.100561	-0.0147197	0.215841	12.4078	1.78304	0.0849102	0.514076	-4.69824	NA
protein tyrosine phosphatase receptor type K	Q15262	PTPRK		0.137407	-0.0202037	0.295018	8.75017	1.78202	0.0850804	0.514547	-4.69987	NA
ATPase H+ transporting V0 subunit a2	Q9Y487	ATP6V0A2		0.105082	-0.0155247	0.225688	10.4114	1.78092	0.0852626	0.514691	-4.70161	Oxidative phosphorylation, Metabolic pathways, Lysosome, Phagosome, Collecting duct acid secretion, Vibrio cholerae infection, Epithelial cell signaling in Helicobacter pylori infection, Rheumatoid arthritis
transforming growth factor beta receptor 2	P37173	TGFBR2		0.0941188	-0.0139147	0.202152	8.53731	1.78077	0.085289	0.514691	-4.70186	MAPK signaling pathway, Cytokine-cytokine receptor interaction, Endocytosis, TGF-beta signaling pathway, Osteoclast differentiation, Adherens junction, Chagas disease (American trypanosomiasis), Pathways in cancer, Colorectal cancer, Pancreatic cancer, Chronic myeloid leukemia
H2B clustered histone 12	O60814	H2BC12		0.092678	-0.0137554	0.199112	13.3568	1.77987	0.0854391	0.515039	-4.70328	Systemic lupus erythematosus
UPF1 RNA helicase and ATPase	Q92900	UPF1		-0.0614622	-0.132089	0.00916502	12.883	-1.77879	0.085619	0.515461	-4.70499	RNA transport, mRNA surveillance pathway
treacle ribosome biogenesis factor 1	Q13428	TCOF1		-0.0950486	-0.204298	0.0142009	11.8343	-1.77834	0.0856942	0.515461	-4.7057	Ribosome biogenesis in eukaryotes
structural maintenance of chromosomes 3	Q9UQE7	SMC3		-0.0672124	-0.144513	0.0100884	11.4255	-1.77727	0.085873	0.515606	-4.70739	Cell cycle, Oocyte meiosis
retinoic acid induced 14	Q9P0K7	RAI14		-0.104061	-0.223817	0.0156946	13.1541	-1.77616	0.0860605	0.515606	-4.70916	NA
diablo IAP-binding mitochondrial protein	Q9NR28	DIABLO		-0.0719044	-0.154659	0.01085	10.6219	-1.77604	0.0860797	0.515606	-4.70934	NA
glutathione S-transferase kappa 1	Q9Y2Q3	GSTK1		0.10518	-0.0158832	0.226243	11.3641	1.77586	0.0861096	0.515606	-4.70963	Glutathione metabolism, Metabolism of xenobiotics by cytochrome P450, Drug metabolism - cytochrome P450, Peroxisome
proteasome 20S subunit beta 7	Q99436	PSMB7		0.0660052	-0.00999935	0.14201	11.6459	1.77512	0.0862352	0.515606	-4.71081	Proteasome
DNA polymerase epsilon 4, accessory subunit	Q9NR33	POLE4		-0.221207	-0.475958	0.0335443	7.44471	-1.77489	0.0862737	0.515606	-4.71117	Purine metabolism, Pyrimidine metabolism, Metabolic pathways, DNA replication, Base excision repair, Nucleotide excision repair
LIM domains containing 1	Q9UGP4	LIMD1		-0.0841292	-0.181137	0.0128788	7.58924	-1.77267	0.0866481	0.516329	-4.71468	NA
proteasome 26S subunit, non-ATPase 6	Q15008	PSMD6		0.0636153	-0.00975372	0.136984	12.6262	1.7723	0.0867104	0.516329	-4.71526	Proteasome
integrin linked kinase	Q13418	ILK		-0.074522	-0.160472	0.0114283	12.6374	-1.77225	0.0867186	0.516329	-4.71534	PPAR signaling pathway, Focal adhesion, Bacterial invasion of epithelial cells, Endometrial cancer
proteasome 20S subunit beta 3	P49720	PSMB3		0.0731601	-0.0112563	0.157576	11.3676	1.77148	0.0868495	0.516329	-4.71656	Proteasome
C-X9-C motif containing 2	Q9NRP2	CMC2		-0.148289	-0.319426	0.0228471	8.70951	-1.77115	0.0869048	0.516329	-4.71708	NA
ATPase 13A1	Q9HD20	ATP13A1		0.085714	-0.013267	0.184695	12.6117	1.77006	0.0870897	0.516329	-4.7188	NA
testis expressed 264, ER-phagy receptor	Q9Y6I9	TEX264		-0.0780158	-0.168115	0.0120834	10.286	-1.76991	0.0871161	0.516329	-4.71905	NA
ribosomal oxygenase 2	Q8IUF8	RIOX2		0.183488	-0.0284335	0.39541	7.43314	1.76979	0.0871363	0.516329	-4.71923	NA
NUMB like endocytic adaptor protein	Q9Y6R0	NUMBL		-0.0744015	-0.160425	0.011622	9.56398	-1.76788	0.0874605	0.517261	-4.72224	Notch signaling pathway
stomatin like 2	Q9UJZ1	STOML2		-0.0901524	-0.194394	0.0140889	10.9289	-1.76777	0.0874793	0.517261	-4.72242	NA
leucine zipper transcription factor like 1	Q9NQ48	LZTFL1		0.0869187	-0.0136204	0.187458	10.787	1.76712	0.0875898	0.517365	-4.72344	NA
3-phosphoinositide dependent protein kinase 1	O15530	PDPK1		0.0787937	-0.0124541	0.170042	9.55173	1.76505	0.0879434	0.518903	-4.7267	PPAR signaling pathway, mTOR signaling pathway, Focal adhesion, Insulin signaling pathway, Aldosterone-regulated sodium reabsorption, Endometrial cancer, Prostate cancer, Non-small cell lung cancer
coiled-coil domain containing 43	Q96MW1	CCDC43		-0.0707062	-0.15265	0.0112374	9.98608	-1.76373	0.0881708	0.519694	-4.72879	NA
proteasome inhibitor subunit 1	Q92530	PSMF1		-0.0791328	-0.171147	0.0128809	9.81141	-1.7579	0.0891759	0.525063	-4.73796	Proteasome
autophagy related 16 like 1	Q676U5	ATG16L1		-0.0627095	-0.135666	0.010247	10.0445	-1.75694	0.0893406	0.525266	-4.73945	NA
proliferation-associated 2G4	Q9UQ80	PA2G4		-0.0590202	-0.127703	0.00966253	13.0592	-1.75647	0.0894222	0.525266	-4.74019	NA
SRP receptor subunit alpha	P08240	SRPRA		0.0592986	-0.0097242	0.128321	12.7247	1.75607	0.0894933	0.525266	-4.74084	Protein export
caspase 1	P29466	CASP1		-0.198924	-0.430728	0.0328803	9.51847	-1.7541	0.089835	0.525342	-4.74392	NOD-like receptor signaling pathway, Cytosolic DNA-sensing pathway, Amyotrophic lateral sclerosis (ALS)
WD repeat domain 12	Q9GZL7	WDR12		-0.0816502	-0.176801	0.0135008	10.6022	-1.75401	0.0898505	0.525342	-4.74406	NA
coiled-coil-helix-coiled-coil-helix domain containing 3	Q9NX63	CHCHD3		-0.125834	-0.272475	0.0208074	10.7512	-1.754	0.0898523	0.525342	-4.74407	NA
calcium/calmodulin dependent protein kinase II delta	Q13557	CAMK2D		0.0919785	-0.0152954	0.199252	12.2716	1.75259	0.0900981	0.525342	-4.74628	ErbB signaling pathway, Calcium signaling pathway, Oocyte meiosis, Wnt signaling pathway, Long-term potentiation, Neurotrophin signaling pathway, Olfactory transduction, GnRH signaling pathway, Melanogenesis, Gastric acid secretion, Glioma
ATP binding cassette subfamily B member 7	O75027	ABCB7		-0.0779544	-0.168883	0.0129738	9.84462	-1.75239	0.0901334	0.525342	-4.7466	ABC transporters
myosin IXB	Q13459	MYO9B		-0.0503378	-0.10907	0.00839408	12.8117	-1.7519	0.0902194	0.525342	-4.74737	NA
CD9 molecule	P21926	CD9		0.569765	-0.095207	1.23474	9.62048	1.75138	0.0903096	0.525342	-4.74817	Hematopoietic cell lineage
phosphoglucomutase 1	P36871	PGM1		0.118913	-0.0198763	0.257702	13.1308	1.75131	0.0903231	0.525342	-4.74829	Glycolysis / Gluconeogenesis, Pentose phosphate pathway, Galactose metabolism, Purine metabolism, Starch and sucrose metabolism, Amino sugar and nucleotide sugar metabolism, Metabolic pathways
MET proto-oncogene, receptor tyrosine kinase	P08581	MET		0.176552	-0.0295346	0.382638	8.64853	1.7511	0.0903588	0.525342	-4.74861	Cytokine-cytokine receptor interaction, Endocytosis, Axon guidance, Focal adhesion, Adherens junction, Bacterial invasion of epithelial cells, Epithelial cell signaling in Helicobacter pylori infection, Malaria, Pathways in cancer, Renal cell carcinoma, Melanoma
EPS8 like 2	Q9H6S3	EPS8L2		0.115242	-0.0193181	0.249802	11.078	1.75059	0.0904494	0.525342	-4.74942	NA
torsin family 1 member B	O14657	TOR1B		0.122781	-0.0206763	0.266237	10.4732	1.74943	0.0906518	0.525969	-4.75123	NA
lactamase beta 2	Q53H82	LACTB2		0.114476	-0.0193936	0.248346	10.5866	1.74792	0.0909177	0.526963	-4.75359	NA
nudix hydrolase 4	Q9NZJ9	NUDT4		0.106867	-0.0181817	0.231916	7.64466	1.74684	0.0911078	0.527105	-4.75528	NA
nibrin	O60934	NBN		-0.0804582	-0.174612	0.0136959	8.94969	-1.74671	0.0911315	0.527105	-4.75549	Homologous recombination
cut like homeobox 1	Q13948	CUX1		-0.118184	-0.256532	0.020164	9.74429	-1.74612	0.0912345	0.527154	-4.7564	NA
O-linked N-acetylglucosamine (GlcNAc) transferase	O15294	OGT		-0.0650206	-0.141191	0.0111495	11.3517	-1.74484	0.0914614	0.527917	-4.75841	Other types of O-glycan biosynthesis
TP53RK binding protein	Q9Y3C4	TPRKB		0.13447	-0.023169	0.292108	8.54257	1.74361	0.0916783	0.528094	-4.76032	NA
cystatin C	P01034	CST3		0.113179	-0.0195189	0.245878	7.89894	1.74337	0.0917208	0.528094	-4.76069	Salivary secretion
aquarius intron-binding spliceosomal factor	O60306	AQR		-0.0851829	-0.185138	0.014772	9.09983	-1.74196	0.0919728	0.528094	-4.76291	Spliceosome
tripartite motif containing 16	O95361	TRIM16		-0.105848	-0.230098	0.018402	9.24161	-1.7413	0.0920885	0.528094	-4.76392	NA
SH3KBP1 binding protein 1	Q8TBC3	SHKBP1		-0.179167	-0.389501	0.0311661	7.72139	-1.74116	0.0921139	0.528094	-4.76414	NA
actin related protein 2/3 complex inhibitor	Q7Z6K5	ARPIN		0.100532	-0.0175449	0.218609	9.92004	1.74032	0.0922646	0.528094	-4.76546	NA
protein phosphatase 2 regulatory subunit B'beta	Q15173	PPP2R5B		0.107002	-0.0187293	0.232733	9.3304	1.73955	0.092401	0.528094	-4.76665	mRNA surveillance pathway, Oocyte meiosis, Wnt signaling pathway
succinate dehydrogenase complex subunit C	Q99643	SDHC		0.105676	-0.0184992	0.229851	7.13356	1.73952	0.0924061	0.528094	-4.7667	Citrate cycle (TCA cycle), Oxidative phosphorylation, Metabolic pathways, Alzheimer's disease, Parkinson's disease, Huntington's disease
DNA polymerase delta interacting protein 3	Q9BY77	POLDIP3		0.113672	-0.0199267	0.24727	9.20078	1.73916	0.0924704	0.528094	-4.76726	NA
CWC22 spliceosome associated protein homolog	Q9HCG8	CWC22		0.437905	-0.076885	0.952695	6.8691	1.73876	0.092543	0.528094	-4.76789	NA
thrombospondin 2	P35442	THBS2		0.163939	-0.0289389	0.356817	9.68961	1.73736	0.0927935	0.528094	-4.77007	Phagosome, TGF-beta signaling pathway, Focal adhesion, ECM-receptor interaction, Malaria
SWI/SNF related, matrix associated, actin dependent regulator of chromatin, subfamily a, member 1	P28370	SMARCA1		-0.0850171	-0.185046	0.0150117	11.0021	-1.73728	0.092807	0.528094	-4.77019	NA
oxysterol binding protein like 9	Q96SU4	OSBPL9		0.161735	-0.0285878	0.352057	8.75138	1.73701	0.0928557	0.528094	-4.77061	NA
LIM and SH3 protein 1	Q14847	LASP1		-0.12558	-0.273386	0.0222266	13.081	-1.73666	0.0929178	0.528094	-4.77115	NA
RNA binding motif protein 27	Q9P2N5	RBM27		-0.101229	-0.220407	0.0179489	9.06936	-1.73619	0.0930018	0.528094	-4.77188	NA
ribosomal protein S18	P62269	RPS18		0.141516	-0.0251271	0.308159	12.463	1.73583	0.0930672	0.528094	-4.77244	Ribosome
SNF8 subunit of ESCRT-II	Q96H20	SNF8		0.0827361	-0.0147018	0.180174	9.35121	1.73563	0.0931038	0.528094	-4.77276	Endocytosis
mitofusin 2	O95140	MFN2		0.0669606	-0.0119474	0.145869	9.83042	1.73455	0.0932971	0.528305	-4.77443	NA
leucine rich repeat containing 31	Q6UY01	LRRC31		-0.173127	-0.377166	0.0309122	7.40351	-1.73436	0.0933307	0.528305	-4.77472	NA
cytidine monophosphate N-acetylneuraminic acid synthetase	Q8NFW8	CMAS		-0.0724609	-0.157957	0.013035	10.3932	-1.7324	0.0936852	0.529773	-4.77777	Amino sugar and nucleotide sugar metabolism, Metabolic pathways
ubiquinol-cytochrome c reductase hinge protein	P07919	UQCRH		-0.0928718	-0.202539	0.0167955	9.91528	-1.73099	0.0939389	0.530669	-4.77995	Oxidative phosphorylation, Metabolic pathways, Cardiac muscle contraction, Alzheimer's disease, Parkinson's disease, Huntington's disease
SR-related CTD associated factor 11	Q99590	SCAF11		-0.0847068	-0.184816	0.0154022	7.95054	-1.72955	0.0941997	0.531079	-4.78218	NA
translocase of outer mitochondrial membrane 22	Q9NS69	TOMM22		0.113341	-0.0206469	0.24733	8.16043	1.72906	0.0942891	0.531079	-4.78295	NA
CWF19 like cell cycle control factor 1	Q69YN2	CWF19L1		-0.141455	-0.308682	0.0257727	8.81926	-1.72901	0.0942975	0.531079	-4.78302	NA
isocitrate dehydrogenase (NAD(+)) 3 non-catalytic subunit beta	O43837	IDH3B		-0.0787878	-0.171964	0.0143879	10.5812	-1.7284	0.0944085	0.531084	-4.78397	Citrate cycle (TCA cycle), Metabolic pathways
VPS18 core subunit of CORVET and HOPS complexes	Q9P253	VPS18		0.0682459	-0.0124835	0.148975	11.2434	1.72796	0.0944892	0.531084	-4.78465	NA
KH RNA binding domain containing, signal transduction associated 1	Q07666	KHDRBS1		-0.0973183	-0.212513	0.0178761	10.7159	-1.72684	0.0946933	0.531695	-4.78639	NA
isoprenylcysteine carboxyl methyltransferase	O60725	ICMT		0.20332	-0.0375537	0.444194	8.07998	1.72536	0.0949631	0.531877	-4.78868	NA
oxysterol binding protein like 3	Q9H4L5	OSBPL3		0.0888192	-0.0164194	0.194058	10.8072	1.72512	0.0950061	0.531877	-4.78904	NA
TNF alpha induced protein 2	Q03169	TNFAIP2		0.321022	-0.0594673	0.701512	8.96814	1.72457	0.0951071	0.531877	-4.7899	NA
integrator complex subunit 1	Q8N201	INTS1		-0.0992011	-0.216779	0.0183766	9.08005	-1.72457	0.0951077	0.531877	-4.7899	NA
annexin A5	P08758	ANXA5		0.15173	-0.0282904	0.331751	15.0323	1.72282	0.0954286	0.532894	-4.79261	NA
homer scaffold protein 3	Q9NSC5	HOMER3		-0.0708672	-0.154979	0.013245	9.82488	-1.72217	0.0955478	0.532894	-4.79362	NA
small nuclear ribonucleoprotein polypeptide C	P09234	SNRPC		-0.0960299	-0.210041	0.0179808	9.60318	-1.72167	0.095639	0.532894	-4.79438	Spliceosome
solute carrier family 3 member 2	P08195	SLC3A2		0.14836	-0.0277975	0.324517	12.8992	1.72149	0.0956721	0.532894	-4.79466	Protein digestion and absorption
growth arrest specific 6	Q14393	GAS6		-0.145763	-0.318947	0.0274212	9.09301	-1.72039	0.0958737	0.533483	-4.79635	NA
ring finger protein 7	Q9UBF6	RNF7		-0.0981564	-0.214822	0.0185094	8.54094	-1.71974	0.0959933	0.533615	-4.79736	Ubiquitin mediated proteolysis
N-alpha-acetyltransferase 50, NatE catalytic subunit	Q9GZZ1	NAA50		0.0945675	-0.0179142	0.207049	10.8607	1.7185	0.0962232	0.53436	-4.79928	NA
proline rich coiled-coil 2B	Q5JSZ5	PRRC2B		-0.0889225	-0.194847	0.0170016	8.0479	-1.71595	0.0966937	0.535971	-4.8032	NA
cell migration inducing hyaluronidase 2	Q9UHN6	CEMIP2		-0.138082	-0.302572	0.0264069	11.0733	-1.71589	0.0967057	0.535971	-4.8033	NA
mitogen-activated protein kinase kinase kinase 7	O43318	MAP3K7		0.124695	-0.0239814	0.273372	8.5646	1.71434	0.0969943	0.53624	-4.80569	MAPK signaling pathway, Wnt signaling pathway, Osteoclast differentiation, Adherens junction, Toll-like receptor signaling pathway, NOD-like receptor signaling pathway, RIG-I-like receptor signaling pathway, T cell receptor signaling pathway, Leishmaniasis, Toxoplasmosis
prenylcysteine oxidase 1	Q9UHG3	PCYOX1		0.0940008	-0.0180872	0.206089	12.7803	1.7142	0.0970199	0.53624	-4.8059	NA
JunB proto-oncogene, AP-1 transcription factor subunit	P17275	JUNB		-0.138973	-0.304753	0.0268066	8.57276	-1.71352	0.0971469	0.53624	-4.80695	Osteoclast differentiation
translocase of inner mitochondrial membrane 10	P62072	TIMM10		-0.160189	-0.351282	0.0309026	8.25419	-1.71348	0.0971528	0.53624	-4.807	NA
serine and arginine rich splicing factor 11	Q05519	SRSF11		0.084001	-0.0162309	0.184233	10.6031	1.71304	0.0972357	0.53624	-4.80769	NA
actin related protein 2/3 complex subunit 5 like	Q9BPX5	ARPC5L		-0.0699537	-0.153454	0.0135468	9.99145	-1.71242	0.097351	0.536345	-4.80864	Fc gamma R-mediated phagocytosis, Regulation of actin cytoskeleton, Bacterial invasion of epithelial cells, Pathogenic Escherichia coli infection, Shigellosis
vacuolar protein sorting 4 homolog A	Q9UN37	VPS4A		0.0599532	-0.0116603	0.131567	11.6592	1.71122	0.0975746	0.53702	-4.81048	Endocytosis
KN motif and ankyrin repeat domains 2	Q63ZY3	KANK2		-0.148825	-0.326645	0.0289958	11.9196	-1.71073	0.0976663	0.53702	-4.81123	NA
translocated promoter region, nuclear basket protein	P12270	TPR		-0.121165	-0.266087	0.0237582	12.4294	-1.70894	0.098001	0.538329	-4.81398	RNA transport, Pathways in cancer, Thyroid cancer
alanyl-tRNA synthetase 2, mitochondrial	Q5JTZ9	AARS2		0.101361	-0.0199754	0.222698	9.51892	1.70753	0.0982663	0.538519	-4.81615	Aminoacyl-tRNA biosynthesis
phosphatidylinositol 4-kinase type 2 alpha	Q9BTU6	PI4K2A		0.0963418	-0.019037	0.211721	11.6913	1.70678	0.0984075	0.538519	-4.8173	Inositol phosphate metabolism, Metabolic pathways, Phosphatidylinositol signaling system
CDC42 binding protein kinase beta	Q9Y5S2	CDC42BPB		-0.0621961	-0.136693	0.0123009	12.5961	-1.70653	0.0984552	0.538519	-4.81769	NA
patatin like phospholipase domain containing 2	Q96AD5	PNPLA2		-0.0944935	-0.207689	0.0187017	6.72762	-1.70633	0.0984925	0.538519	-4.81799	NA
5', 3'-nucleotidase, cytosolic	Q8TCD5	NT5C		0.112603	-0.0223196	0.247526	9.04554	1.7059	0.0985729	0.538519	-4.81864	Purine metabolism, Pyrimidine metabolism, Nicotinate and nicotinamide metabolism, Metabolic pathways
neuron navigator 1	Q8NEY1	NAV1		-0.0966388	-0.212448	0.0191707	11.0611	-1.70567	0.0986158	0.538519	-4.81899	NA
cell cycle and apoptosis regulator 2	Q8N163	CCAR2		-0.0816701	-0.179605	0.0162648	11.9426	-1.70457	0.0988243	0.53913	-4.82069	NA
STON1-GTF2A1L readthrough	Q9Y6Q2	STON1-GTF2A1L		-0.106245	-0.233731	0.0212421	7.72049	-1.70345	0.099035	0.539223	-4.82239	Basal transcription factors
stonin 1	Q9Y6Q2	STON1		-0.106245	-0.233731	0.0212421	7.72049	-1.70345	0.099035	0.539223	-4.82239	Basal transcription factors
FERM domain containing 8	Q9BZ67	FRMD8		0.145446	-0.0292286	0.320121	8.36275	1.702	0.0993097	0.54019	-4.82461	NA
chaperonin containing TCP1 subunit 2	P78371	CCT2		0.0955833	-0.0192533	0.21042	13.5478	1.70134	0.0994362	0.540351	-4.82563	NA
component of oligomeric golgi complex 2	Q14746	COG2		-0.0626337	-0.137911	0.0126439	10.7325	-1.70071	0.0995549	0.540469	-4.82659	NA
gasdermin D	P57764	GSDMD		0.207346	-0.0421225	0.456814	9.47046	1.6989	0.0998992	0.54181	-4.82935	NA
phosphatidylserine synthase 2	Q9BVG9	PTDSS2		-0.0746798	-0.164613	0.0152534	7.57623	-1.69735	0.100195	0.542826	-4.83172	Glycerophospholipid metabolism, Metabolic pathways
LRR binding FLII interacting protein 1	Q32MZ4	LRRFIP1		-0.0785067	-0.173074	0.0160604	11.9797	-1.6969	0.100282	0.542826	-4.83242	NA
symplekin	Q92797	SYMPK		-0.086415	-0.190672	0.0178423	10.3876	-1.69423	0.100794	0.542826	-4.83649	mRNA surveillance pathway, Tight junction
DEAD-box helicase 3 X-linked	O00571	DDX3X		-0.0465087	-0.102622	0.00960416	13.3741	-1.69418	0.100802	0.542826	-4.83656	RIG-I-like receptor signaling pathway
transmembrane protein 159	Q96B96	TMEM159		0.149644	-0.0309045	0.330192	7.64862	1.69416	0.100807	0.542826	-4.8366	NA
UBA domain containing 1	Q9BSL1	UBAC1		-0.0565386	-0.124778	0.0117012	8.27966	-1.69354	0.100925	0.542826	-4.83753	NA
transmembrane O-mannosyltransferase targeting cadherins 3	Q6ZXV5	TMTC3		-0.0686098	-0.151451	0.0142312	11.8399	-1.69289	0.10105	0.542826	-4.83852	NA
ribosomal protein S23	P62266	RPS23		0.0877528	-0.0182148	0.193721	11.7409	1.69269	0.10109	0.542826	-4.83884	Ribosome
ArfGAP with GTPase domain, ankyrin repeat and PH domain 3	Q96P47	AGAP3		-0.0732801	-0.161774	0.015214	7.51391	-1.69262	0.101102	0.542826	-4.83893	NA
exocyst complex component 3	O60645	EXOC3		-0.0559449	-0.123512	0.0116219	11.1055	-1.69245	0.101136	0.542826	-4.8392	Tight junction
leucine zipper protein 1	Q86V48	LUZP1		-0.0869984	-0.192077	0.0180804	11.447	-1.69233	0.101159	0.542826	-4.83938	NA
collagen type III alpha 1 chain	P02461	COL3A1		-0.154601	-0.341521	0.0323188	12.2719	-1.69062	0.101488	0.543319	-4.84199	Focal adhesion, ECM-receptor interaction, Protein digestion and absorption, Amoebiasis
general transcription factor IIF subunit 1	P35269	GTF2F1		0.100249	-0.0209596	0.221458	9.89722	1.69058	0.101496	0.543319	-4.84205	Basal transcription factors
LSM3 homolog, U6 small nuclear RNA and mRNA degradation associated	P62310	LSM3		0.0838556	-0.0175557	0.185267	8.55968	1.69019	0.101572	0.543319	-4.84264	RNA degradation, Spliceosome
TGF-beta activated kinase 1 (MAP3K7) binding protein 1	Q15750	TAB1		-0.0556813	-0.123091	0.0117283	10.6052	-1.6884	0.101917	0.543319	-4.84536	MAPK signaling pathway, Osteoclast differentiation, Toll-like receptor signaling pathway, NOD-like receptor signaling pathway, Leishmaniasis, Toxoplasmosis
ubiquitin like modifier activating enzyme 5	Q9GZZ9	UBA5		0.0761898	-0.0160547	0.168434	9.81334	1.68828	0.10194	0.543319	-4.84554	NA
thioredoxin	P10599	TXN		0.110995	-0.0234003	0.24539	12.521	1.68814	0.101969	0.543319	-4.84576	NA
endothelin converting enzyme 1	P42892	ECE1		-0.113551	-0.25106	0.0239568	11.0575	-1.68792	0.10201	0.543319	-4.84609	NA
isocitrate dehydrogenase (NAD(+)) 3 non-catalytic subunit gamma	P51553	IDH3G		-0.0862407	-0.190683	0.0182015	10.1998	-1.68782	0.102031	0.543319	-4.84625	Citrate cycle (TCA cycle), Metabolic pathways
sorting nexin 12	Q9UMY4	SNX12		0.0661365	-0.0140048	0.146278	11.0575	1.68684	0.10222	0.543809	-4.84773	NA
methyltransferase like 16	Q86W50	METTL16		0.0968194	-0.0205745	0.214213	7.66655	1.6858	0.102423	0.543874	-4.84931	NA
G protein subunit alpha 11	P29992	GNA11		-0.0969438	-0.214498	0.0206101	12.1131	-1.68567	0.102449	0.543874	-4.84951	Calcium signaling pathway, Vascular smooth muscle contraction, Gap junction, Long-term depression, GnRH signaling pathway, Chagas disease (American trypanosomiasis), Amoebiasis
transmembrane protein 115	Q12893	TMEM115		0.160657	-0.0343366	0.355652	7.64968	1.6841	0.102753	0.543874	-4.85189	NA
Yip1 domain family member 4	Q9BSR8	YIPF4		-0.103928	-0.230097	0.0222417	9.22275	-1.68371	0.102831	0.543874	-4.85249	NA
eukaryotic translation initiation factor 3 subunit M	Q7L2H7	EIF3M		0.0742464	-0.0159035	0.164396	11.571	1.68344	0.102882	0.543874	-4.85289	NA
histone deacetylase 1	Q13547	HDAC1		-0.114575	-0.253843	0.0246931	10.0507	-1.68162	0.103239	0.543874	-4.85566	Cell cycle, Notch signaling pathway, Huntington's disease, Pathways in cancer, Chronic myeloid leukemia
CAP-Gly domain containing linker protein 2	Q9UDT6	CLIP2		0.0736408	-0.0158793	0.163161	12.1507	1.68146	0.10327	0.543874	-4.85589	NA
DnaJ heat shock protein family (Hsp40) member C2	Q99543	DNAJC2		-0.0501292	-0.111094	0.010836	10.3308	-1.68073	0.103413	0.543874	-4.857	NA
baculoviral IAP repeat containing 2	Q13490	BIRC2		-0.0687705	-0.152414	0.0148735	9.76365	-1.68057	0.103445	0.543874	-4.85724	Ubiquitin mediated proteolysis, Apoptosis, Focal adhesion, NOD-like receptor signaling pathway, Toxoplasmosis, Pathways in cancer, Small cell lung cancer
macroH2A.1 histone	O75367	MACROH2A1		0.0823576	-0.0178412	0.182556	11.3462	1.68008	0.103541	0.543874	-4.85798	Systemic lupus erythematosus
RIO kinase 2	Q9BVS4	RIOK2		-0.0978172	-0.216827	0.0211923	8.20207	-1.68005	0.103547	0.543874	-4.85803	Ribosome biogenesis in eukaryotes
exportin 5	Q9HAV4	XPO5		-0.0711786	-0.157792	0.0154345	11.3506	-1.67979	0.103598	0.543874	-4.85842	RNA transport
neuraminidase 1	Q99519	NEU1		-0.118611	-0.263008	0.0257867	10.0482	-1.67901	0.103751	0.543874	-4.8596	Other glycan degradation, Sphingolipid metabolism, Lysosome
SR-related CTD associated factor 4	O95104	SCAF4	chr21	0.178031	-0.0388391	0.394901	7.65416	1.67797	0.103955	0.543874	-4.86117	NA
neurofascin	O94856	NFASC		-0.123658	-0.274302	0.0269854	9.56255	-1.67788	0.103973	0.543874	-4.86131	Cell adhesion molecules (CAMs)
DExH-box helicase 29	Q7Z478	DHX29		-0.0583891	-0.129528	0.0127494	11.8656	-1.6777	0.104008	0.543874	-4.86158	NA
dipeptidyl peptidase 8	Q6V1X1	DPP8		0.0559902	-0.0122345	0.124215	9.45134	1.67749	0.104051	0.543874	-4.86191	NA
epidermal growth factor receptor	P00533	EGFR		-0.182988	-0.405979	0.0400033	11.7139	-1.67735	0.104078	0.543874	-4.86212	MAPK signaling pathway, ErbB signaling pathway, Calcium signaling pathway, Cytokine-cytokine receptor interaction, Endocytosis, Dorso-ventral axis formation, Focal adhesion, Adherens junction, Gap junction, Regulation of actin cytoskeleton, GnRH signaling pathway, Epithelial cell signaling in Helicobacter pylori infection, Hepatitis C, Pathways in cancer, Pancreatic cancer, Endometrial cancer, Gl…
FAST kinase domains 5	Q7L8L6	FASTKD5		-0.0885737	-0.196524	0.0193765	8.38952	-1.67714	0.104119	0.543874	-4.86243	NA
DEAD-box helicase 3 Y-linked	O15523	DDX3Y		-0.122737	-0.272355	0.0268803	8.42063	-1.67681	0.104185	0.543874	-4.86294	RIG-I-like receptor signaling pathway
Tax1 binding protein 3	O14907	TAX1BP3		0.13635	-0.0299494	0.30265	8.48461	1.67592	0.10436	0.544277	-4.86428	NA
myotubularin related protein 9	Q96QG7	MTMR9		-0.0900653	-0.199976	0.0198458	9.63022	-1.67496	0.10455	0.54459	-4.86572	NA
mercaptopyruvate sulfurtransferase	P25325	MPST		-0.0546798	-0.121439	0.0120794	11.0594	-1.67419	0.104703	0.54459	-4.86689	Cysteine and methionine metabolism, Metabolic pathways, Sulfur relay system
structure specific recognition protein 1	Q08945	SSRP1		0.181738	-0.0401554	0.403632	11.4557	1.67413	0.104714	0.54459	-4.86697	NA
shiftless antiviral inhibitor of ribosomal frameshifting	Q9NUL5	SHFL		0.118783	-0.0263904	0.263957	8.25343	1.67246	0.105046	0.545806	-4.8695	NA
guanylate binding protein 1	P32455	GBP1		-0.10924	-0.242839	0.0243589	12.2475	-1.67135	0.105267	0.546446	-4.87117	NA
diacylglycerol kinase theta	P52824	DGKQ		-0.167875	-0.373319	0.0375698	6.96511	-1.67024	0.105488	0.547082	-4.87284	Glycerolipid metabolism, Glycerophospholipid metabolism, Metabolic pathways, Phosphatidylinositol signaling system
N-alpha-acetyltransferase 30, NatC catalytic subunit	Q147X3	NAA30		0.0624413	-0.0140062	0.138889	9.69094	1.66954	0.105627	0.547156	-4.8739	NA
sphingosine-1-phosphate receptor 1	P21453	S1PR1		0.204793	-0.0461162	0.455702	7.51748	1.66835	0.105866	0.547156	-4.87569	Neuroactive ligand-receptor interaction
MAP7 domain containing 3	Q8IWC1	MAP7D3		-0.104528	-0.232611	0.0235546	8.94023	-1.66813	0.105909	0.547156	-4.87602	NA
THO complex 5	Q13769	THOC5		-0.165515	-0.368349	0.0373187	9.18285	-1.66796	0.105943	0.547156	-4.87628	RNA transport
SMAD family member 2	Q15796	SMAD2		-0.0818378	-0.182143	0.0184669	9.24184	-1.66771	0.105993	0.547156	-4.87665	Cell cycle, Endocytosis, Wnt signaling pathway, TGF-beta signaling pathway, Adherens junction, Chagas disease (American trypanosomiasis), Pathways in cancer, Colorectal cancer, Pancreatic cancer
HIV-1 Tat specific factor 1	O43719	HTATSF1		0.126985	-0.0287335	0.282703	10.4036	1.66687	0.106163	0.547525	-4.87793	NA
scavenger receptor class F member 2	Q96GP6	SCARF2		0.0870319	-0.0197885	0.193852	9.15159	1.66538	0.106461	0.548385	-4.88016	NA
sphingosine-1-phosphate lyase 1	O95470	SGPL1		-0.0815159	-0.181586	0.0185538	10.6626	-1.66505	0.106527	0.548385	-4.88065	Sphingolipid metabolism, Metabolic pathways
TBL1X receptor 1	Q9BZK7	TBL1XR1		-0.104392	-0.232653	0.0238689	10.0925	-1.66365	0.10681	0.549335	-4.88276	Wnt signaling pathway
LIM and cysteine rich domains 1	Q9NZU5	LMCD1		-0.271372	-0.605072	0.0623287	12.3739	-1.66225	0.107092	0.550027	-4.88486	NA
acetylserotonin O-methyltransferase like	O95671	ASMTL		-0.117434	-0.26193	0.0270633	10.9238	-1.6612	0.107304	0.550027	-4.88643	NA
nucleoporin 98 and 96 precursor	P52948	NUP98		-0.0772485	-0.1723	0.0178029	11.2375	-1.66119	0.107305	0.550027	-4.88645	RNA transport
filamin B	O75369	FLNB		-0.137343	-0.306355	0.0316694	15.0477	-1.66103	0.107339	0.550027	-4.8867	MAPK signaling pathway, Focal adhesion
protein phosphatase 4 regulatory subunit 2	Q9NY27	PPP4R2		-0.103419	-0.230766	0.0239277	8.29116	-1.65998	0.107552	0.55028	-4.88827	NA
A-kinase anchoring protein 8	O43823	AKAP8		-0.1447	-0.322897	0.0334967	7.28405	-1.65981	0.107586	0.55028	-4.88852	NA
SEC61 translocon subunit beta	P60468	SEC61B		-0.0695792	-0.155366	0.016208	10.7486	-1.65785	0.107983	0.551333	-4.89146	Protein export, Protein processing in endoplasmic reticulum, Phagosome, Vibrio cholerae infection
protein kinase N1	Q16512	PKN1		0.121462	-0.0283658	0.27129	10.5385	1.65705	0.108145	0.551333	-4.89265	NA
ERCC excision repair 3, TFIIH core complex helicase subunit	P19447	ERCC3		0.0908978	-0.021256	0.203052	9.36679	1.65664	0.10823	0.551333	-4.89327	Nucleotide excision repair
acyl-CoA oxidase 1	Q15067	ACOX1		0.0904163	-0.0211576	0.20199	11.1511	1.65643	0.108273	0.551333	-4.89359	Fatty acid degradation, alpha-Linolenic acid metabolism, Biosynthesis of unsaturated fatty acids, Metabolic pathways, PPAR signaling pathway, Peroxisome
synaptojanin 2 binding protein	P57105	SYNJ2BP		0.0682985	-0.0159855	0.152583	8.93108	1.65636	0.108287	0.551333	-4.89369	NA
poly(rC) binding protein 2	Q15366	PCBP2		0.062816	-0.0147508	0.140383	11.7701	1.65532	0.108498	0.551599	-4.89524	NA
2-oxoglutarate and iron dependent oxygenase domain containing 3	Q6PK18	OGFOD3		0.0901969	-0.0212324	0.201626	8.52651	1.65455	0.108656	0.551599	-4.89639	NA
AP2 associated kinase 1	Q2M2I8	AAK1		-0.0464872	-0.103921	0.0109469	10.443	-1.65445	0.108678	0.551599	-4.89655	NA
Rho GTPase activating protein 31	Q2M1Z3	ARHGAP31		-0.0804795	-0.179927	0.0189684	9.04209	-1.65416	0.108735	0.551599	-4.89697	NA
nuclear mitotic apparatus protein 1	Q14980	NUMA1		-0.101634	-0.227352	0.0240848	10.9606	-1.65245	0.109087	0.552249	-4.89954	NA
insulin like growth factor 2 mRNA binding protein 1	Q9NZI8	IGF2BP1		0.257864	-0.0611337	0.576862	11.3712	1.65231	0.109115	0.552249	-4.89974	NA
disco interacting protein 2 homolog B	Q9P265	DIP2B		0.086569	-0.0205381	0.193676	11.1852	1.65209	0.109161	0.552249	-4.90008	NA
SH3 domain containing 19	Q5HYK7	SH3D19		-0.123077	-0.27553	0.0293759	9.6109	-1.65018	0.109554	0.552924	-4.90293	NA
negative elongation factor complex member E	P18615	NELFE		0.139048	-0.0331905	0.311286	8.13095	1.65015	0.109559	0.552924	-4.90297	NA
B-Raf proto-oncogene, serine/threonine kinase	P15056	BRAF		0.0798794	-0.0190767	0.178836	8.88323	1.64999	0.109592	0.552924	-4.90321	MAPK signaling pathway, ErbB signaling pathway, Chemokine signaling pathway, mTOR signaling pathway, Vascular smooth muscle contraction, Focal adhesion, Natural killer cell mediated cytotoxicity, Long-term potentiation, Neurotrophin signaling pathway, Long-term depression, Regulation of actin cytoskeleton, Insulin signaling pathway, Progesterone-mediated oocyte maturation, Hepatitis C, Pathways i…
phosphatidylserine synthase 1	P48651	PTDSS1		-0.0813003	-0.182063	0.0194625	10.3453	-1.64923	0.109749	0.553214	-4.90434	Glycerophospholipid metabolism, Metabolic pathways
cAMP responsive element binding protein 1	P16220	CREB1		-0.111586	-0.249966	0.0267947	9.06131	-1.64825	0.109951	0.553611	-4.9058	Osteoclast differentiation, Antigen processing and presentation, Melanogenesis, Vasopressin-regulated water reabsorption, Huntington's disease, Prostate cancer
importin 13	O94829	IPO13		0.0878007	-0.0211075	0.196709	9.72663	1.64788	0.110026	0.553611	-4.90635	NA
docking protein 1	Q99704	DOK1		-0.129114	-0.289382	0.0311541	8.72021	-1.6467	0.110271	0.55434	-4.90811	NA
diaphanous related formin 2	O60879	DIAPH2		-0.0799725	-0.179369	0.0194245	11.1958	-1.64458	0.11071	0.556043	-4.91126	Regulation of actin cytoskeleton
casein kinase 1 alpha 1	P48729	CSNK1A1		-0.0620617	-0.139228	0.015105	10.6336	-1.64393	0.110846	0.556228	-4.91224	Wnt signaling pathway, Hedgehog signaling pathway
thioredoxin domain containing 17	Q9BRA2	TXNDC17		0.12868	-0.0315083	0.288868	11.0559	1.64198	0.111251	0.557755	-4.91512	NA
protein phosphatase, Mg2+/Mn2+ dependent 1G	O15355	PPM1G		-0.0996195	-0.223718	0.0244794	11.0831	-1.64084	0.11149	0.558454	-4.91683	NA
kelch like family member 42	Q9P2K6	KLHL42		-0.112986	-0.253881	0.0279096	7.57247	-1.63914	0.111845	0.559414	-4.91935	NA
TSC22 domain family member 4	Q9Y3Q8	TSC22D4		0.103846	-0.0256712	0.233363	8.87522	1.63889	0.111896	0.559414	-4.91971	NA
NADH:ubiquinone oxidoreductase subunit B3	O43676	NDUFB3		0.137604	-0.0340644	0.309272	9.88115	1.63844	0.111993	0.559414	-4.92039	Oxidative phosphorylation, Metabolic pathways, Alzheimer's disease, Parkinson's disease, Huntington's disease
peptidylprolyl isomerase C	P45877	PPIC		0.178764	-0.0444188	0.401947	11.071	1.63722	0.112247	0.559414	-4.92219	NA
RNA binding motif single stranded interacting protein 1	P29558	RBMS1		0.0927451	-0.0230683	0.208558	9.61941	1.63689	0.112316	0.559414	-4.92268	NA
RAB1B, member RAS oncogene family	Q9H0U4	RAB1B		0.0560214	-0.0139652	0.126008	11.6272	1.63617	0.112469	0.559414	-4.92376	NA
phosphopantothenoylcysteine synthetase	Q9HAB8	PPCS		0.100177	-0.0249782	0.225331	11.0483	1.63609	0.112485	0.559414	-4.92387	Pantothenate and CoA biosynthesis, Metabolic pathways
NmrA like redox sensor 1	Q9HBL8	NMRAL1		-0.089748	-0.201874	0.0223781	9.84202	-1.63609	0.112485	0.559414	-4.92387	NA
pleckstrin homology and RUN domain containing M2	Q8IWE5	PLEKHM2		0.100273	-0.0250425	0.225589	8.66019	1.63557	0.112595	0.559461	-4.92465	NA
vinculin	P18206	VCL		-0.0599967	-0.135052	0.0150584	15.3306	-1.63394	0.112938	0.560353	-4.92705	Focal adhesion, Adherens junction, Leukocyte transendothelial migration, Regulation of actin cytoskeleton, Bacterial invasion of epithelial cells, Shigellosis, Amoebiasis
inositol-3-phosphate synthase 1	Q9NPH2	ISYNA1		0.279752	-0.0703129	0.629817	8.74543	1.63348	0.113036	0.560353	-4.92774	Inositol phosphate metabolism, Metabolic pathways
adaptor related protein complex 3 subunit sigma 1	Q92572	AP3S1		0.0951961	-0.0239408	0.214333	10.5012	1.63328	0.113077	0.560353	-4.92802	Lysosome
adaptor related protein complex 4 subunit sigma 1	Q9Y587	AP4S1		0.0908147	-0.0229559	0.204585	7.01958	1.6316	0.113432	0.560967	-4.93051	Lysosome
RNA binding motif protein 34	P42696	RBM34		-0.127389	-0.286998	0.0322209	9.30206	-1.6314	0.113475	0.560967	-4.93081	NA
integrin subunit alpha 6	P23229	ITGA6		0.16454	-0.0416341	0.370714	10.4582	1.63127	0.113503	0.560967	-4.931	Focal adhesion, ECM-receptor interaction, Cell adhesion molecules (CAMs), Hematopoietic cell lineage, Regulation of actin cytoskeleton, Toxoplasmosis, Pathways in cancer, Small cell lung cancer, Hypertrophic cardiomyopathy (HCM), Arrhythmogenic right ventricular cardiomyopathy (ARVC), Dilated cardiomyopathy
par-3 family cell polarity regulator	Q8TEW0	PARD3		-0.0932478	-0.210136	0.0236409	8.13086	-1.63063	0.113639	0.56101	-4.93195	Chemokine signaling pathway, Neuroactive ligand-receptor interaction, Endocytosis, Adherens junction, Tight junction
sorting nexin 9	Q9Y5X1	SNX9		0.156192	-0.0396898	0.352075	11.6456	1.62987	0.113799	0.56101	-4.93306	NA
junctional cadherin 5 associated	Q9P266	JCAD		-0.155828	-0.351261	0.0396051	7.98226	-1.62981	0.113813	0.56101	-4.93316	NA
abhydrolase domain containing 10, depalmitoylase	Q9NUJ1	ABHD10		0.111517	-0.0285286	0.251562	11.1921	1.62765	0.114273	0.562457	-4.93635	NA
tripartite motif containing 56	Q9BRZ2	TRIM56		-0.0955521	-0.215561	0.024457	9.15416	-1.62748	0.114309	0.562457	-4.9366	NA
TNF receptor associated factor 2	Q12933	TRAF2		-0.0869415	-0.196302	0.022419	8.8521	-1.62501	0.114837	0.56404	-4.94024	MAPK signaling pathway, Protein processing in endoplasmic reticulum, Apoptosis, Osteoclast differentiation, RIG-I-like receptor signaling pathway, Adipocytokine signaling pathway, Hepatitis C, Pathways in cancer, Small cell lung cancer
THO complex 6	Q86W42	THOC6		-0.0993715	-0.224413	0.0256704	9.11292	-1.62441	0.114965	0.56404	-4.94112	RNA transport
acyl-CoA binding domain containing 5	Q5T8D3	ACBD5		0.104406	-0.0269884	0.2358	8.92527	1.62419	0.115012	0.56404	-4.94144	NA
tubulin gamma complex associated protein 4	Q9UGJ1	TUBGCP4		-0.0543781	-0.122822	0.0140654	8.86941	-1.62398	0.115057	0.56404	-4.94175	NA
mitochondrial carrier 2	Q9Y6C9	MTCH2		-0.104473	-0.235999	0.0270531	10.2636	-1.62361	0.115137	0.56404	-4.9423	NA
CD276 molecule	Q5ZPR3	CD276		-0.102486	-0.23156	0.0265878	9.12518	-1.62299	0.11527	0.564194	-4.94321	Cell adhesion molecules (CAMs)
mitochondrial ribosomal protein S18A	Q9NVS2	MRPS18A		-0.0888842	-0.200933	0.0231647	7.58925	-1.62146	0.115599	0.564208	-4.94546	NA
protein phosphatase 3 catalytic subunit gamma	P48454	PPP3CC		-0.069589	-0.157319	0.0181414	8.73298	-1.62136	0.11562	0.564208	-4.94561	MAPK signaling pathway, Calcium signaling pathway, Oocyte meiosis, Apoptosis, Wnt signaling pathway, Axon guidance, VEGF signaling pathway, Osteoclast differentiation, Natural killer cell mediated cytotoxicity, T cell receptor signaling pathway, B cell receptor signaling pathway, Long-term potentiation, Alzheimer's disease, Amyotrophic lateral sclerosis (ALS)
fat storage inducing transmembrane protein 2	Q8N6M3	FITM2		-0.0911191	-0.206044	0.0238058	9.51125	-1.62063	0.115777	0.564208	-4.94668	NA
mitochondrial ribosomal protein S17	Q9Y2R5	MRPS17		-0.130815	-0.295825	0.0341952	9.27058	-1.62045	0.115816	0.564208	-4.94695	NA
lysyl oxidase like 2	Q9Y4K0	LOXL2		-0.19468	-0.44029	0.0509308	11.0831	-1.62018	0.115875	0.564208	-4.94735	NA
ganglioside induced differentiation associated protein 2	Q9NXN4	GDAP2		0.105794	-0.0276795	0.239268	9.29758	1.62015	0.11588	0.564208	-4.94739	NA
ralA binding protein 1	Q15311	RALBP1		-0.0597428	-0.135163	0.0156775	8.87749	-1.61915	0.116097	0.56443	-4.94886	Pathways in cancer, Pancreatic cancer
N-sulfoglucosamine sulfohydrolase	P51688	SGSH		0.11228	-0.0295017	0.254062	9.37879	1.61872	0.11619	0.56443	-4.94949	Glycosaminoglycan degradation, Metabolic pathways, Lysosome
CCAAT enhancer binding protein beta	P17676	CEBPB		-0.144263	-0.32648	0.0379549	7.71042	-1.61828	0.116285	0.56443	-4.95014	NA
cell division cycle 40	O60508	CDC40		-0.0975046	-0.220679	0.0256694	8.70502	-1.61806	0.116331	0.56443	-4.95045	Spliceosome
TBC1 domain family member 5	Q92609	TBC1D5		0.0688581	-0.0182517	0.155968	11.3028	1.61576	0.11683	0.565625	-4.95383	NA
integrin subunit alpha 3	P26006	ITGA3		-0.217042	-0.491702	0.0576175	10.7318	-1.61524	0.116942	0.565625	-4.95459	Focal adhesion, ECM-receptor interaction, Hematopoietic cell lineage, Regulation of actin cytoskeleton, Pathways in cancer, Small cell lung cancer, Hypertrophic cardiomyopathy (HCM), Arrhythmogenic right ventricular cardiomyopathy (ARVC), Dilated cardiomyopathy
cysteine rich protein 1	P50238	CRIP1		0.453945	-0.120566	1.02846	9.22443	1.61508	0.116978	0.565625	-4.95483	NA
mitochondrial ribosomal protein L1	Q9BYD6	MRPL1		-0.0886407	-0.200882	0.0236002	10.8561	-1.61425	0.117158	0.565625	-4.95604	NA
cilia and flagella associated protein 20	Q9Y6A4	CFAP20		0.116465	-0.0310441	0.263974	10.1112	1.61386	0.117244	0.565625	-4.95662	NA
cyclin dependent kinase 5	Q00535	CDK5		0.0828105	-0.0220807	0.187702	9.99772	1.61375	0.117268	0.565625	-4.95678	Axon guidance, Alzheimer's disease
aspartate beta-hydroxylase	Q12797	ASPH		-0.12362	-0.28021	0.0329711	13.2486	-1.61365	0.117288	0.565625	-4.95692	NA
RALBP1 associated Eps domain containing 1	Q96D71	REPS1		-0.0666728	-0.151239	0.0178935	10.7725	-1.61154	0.11775	0.567359	-4.96002	NA
polyglutamine binding protein 1	O60828	PQBP1		-0.0683445	-0.155182	0.0184928	7.93104	-1.60874	0.118362	0.569798	-4.9641	Spliceosome
required for meiotic nuclear division 1 homolog	Q9NWS8	RMND1		0.130752	-0.0354356	0.296939	7.98822	1.60819	0.118482	0.569798	-4.9649	NA
MTSS I-BAR domain containing 2	Q765P7	MTSS2		-0.158947	-0.361062	0.0431688	8.72503	-1.60746	0.118643	0.569798	-4.96597	NA
methenyltetrahydrofolate synthetase	P49914	MTHFS		0.133207	-0.0362257	0.302639	7.44249	1.60701	0.118743	0.569798	-4.96663	One carbon pool by folate, Metabolic pathways
elongator acetyltransferase complex subunit 6	Q0PNE2	ELP6		0.0880769	-0.0239681	0.200122	8.97484	1.60679	0.118792	0.569798	-4.96696	NA
casein kinase 1 gamma 3	Q9Y6M4	CSNK1G3		0.0980625	-0.02674	0.222865	8.16431	1.60609	0.118946	0.569798	-4.96798	Hedgehog signaling pathway
IQ motif containing GTPase activating protein 1	P46940	IQGAP1		0.0522996	-0.0142661	0.118865	15.0081	1.60597	0.118972	0.569798	-4.96815	Adherens junction, Regulation of actin cytoskeleton
GTP dependent ribosome recycling factor mitochondrial 2	Q969S9	GFM2		-0.114697	-0.260866	0.0314729	6.42365	-1.60392	0.119424	0.569894	-4.97114	NA
MOB kinase activator 3A	Q96BX8	MOB3A		0.126306	-0.0346721	0.287284	9.67962	1.60378	0.119454	0.569894	-4.97133	NA
growth arrest specific 2 like 1	Q99501	GAS2L1		0.102524	-0.0281492	0.233197	8.41009	1.60372	0.119469	0.569894	-4.97143	NA
RNA binding motif protein 28	Q9NW13	RBM28		-0.0902033	-0.205177	0.0247703	10.0053	-1.60366	0.119481	0.569894	-4.97151	Ribosome biogenesis in eukaryotes
NCK associated protein 1	Q9Y2A7	NCKAP1		-0.0543026	-0.123521	0.0149163	12.9548	-1.60356	0.119504	0.569894	-4.97166	Regulation of actin cytoskeleton
serpin family E member 2	P07093	SERPINE2		0.328128	-0.0907562	0.747012	12.4011	1.60117	0.120033	0.571926	-4.97514	NA
SUMO1 activating enzyme subunit 1	Q9UBE0	SAE1		0.0668635	-0.0185882	0.152315	12.0266	1.5994	0.120427	0.57283	-4.97772	Ubiquitin mediated proteolysis
carnitine palmitoyltransferase 2	P23786	CPT2		-0.110037	-0.250714	0.0306403	10.8448	-1.59883	0.120553	0.57283	-4.97854	Fatty acid degradation, PPAR signaling pathway
ubiquitin like 5	Q9BZL1	UBL5		-0.19404	-0.442126	0.0540454	9.02674	-1.59874	0.120573	0.57283	-4.97867	NA
argonaute RISC catalytic component 3	Q9H9G7	AGO3		-0.0959633	-0.218676	0.0267494	7.7862	-1.59847	0.120634	0.57283	-4.97907	NA
G protein-coupled receptor kinase 2	P25098	GRK2		0.116811	-0.0326322	0.266254	8.97824	1.5977	0.120805	0.573154	-4.98018	Chemokine signaling pathway, Endocytosis
nucleoporin 50	Q9UKX7	NUP50		-0.0827622	-0.188726	0.0232016	8.58842	-1.59648	0.121078	0.573893	-4.98196	RNA transport
family with sequence similarity 126 member A	Q9BYI3	FAM126A		-0.0781485	-0.178237	0.0219401	9.1581	-1.59597	0.121192	0.573893	-4.9827	NA
RNA binding motif single stranded interacting protein 3	Q6XE24	RBMS3		-0.11626	-0.265224	0.0327036	7.1078	-1.59529	0.121345	0.573893	-4.98369	NA
thymidine kinase 1	P04183	TK1		0.220838	-0.0622002	0.503876	8.6635	1.59484	0.121445	0.573893	-4.98433	Pyrimidine metabolism, Drug metabolism - other enzymes, Metabolic pathways
mesoderm development LRP chaperone	Q14696	MESD		0.0734653	-0.0207367	0.167667	11.1214	1.59408	0.121615	0.573893	-4.98543	NA
G protein subunit alpha i1	P63096	GNAI1		-0.118478	-0.270415	0.0334587	8.14838	-1.59391	0.121654	0.573893	-4.98568	Chemokine signaling pathway, Axon guidance, Tight junction, Gap junction, Leukocyte transendothelial migration, Long-term depression, Progesterone-mediated oocyte maturation, Melanogenesis, Gastric acid secretion, Chagas disease (American trypanosomiasis), Toxoplasmosis
microtubule associated protein RP/EB family member 3	Q9UPY8	MAPRE3		0.059575	-0.0168493	0.135999	10.244	1.59339	0.121771	0.573893	-4.98644	NA
translocase of outer mitochondrial membrane 70	O94826	TOMM70		-0.0549416	-0.125425	0.0155416	12.0333	-1.59333	0.121785	0.573893	-4.98653	NA
zinc finger protein 598, E3 ubiquitin ligase	Q86UK7	ZNF598		-0.0836955	-0.191111	0.0237204	9.19692	-1.59266	0.121935	0.574116	-4.9875	NA
ribosomal protein S25	P62851	RPS25		0.14095	-0.0400452	0.321945	11.869	1.59179	0.12213	0.574546	-4.98875	Ribosome
ribosomal RNA processing 1	P56182	RRP1	chr21	0.0897729	-0.0255494	0.205095	9.68298	1.59119	0.122267	0.574705	-4.98963	NA
UPF3B regulator of nonsense mediated mRNA decay	Q9BZI7	UPF3B		-0.0873247	-0.199577	0.0249274	8.4908	-1.59012	0.122506	0.574935	-4.99117	RNA transport, mRNA surveillance pathway
CCR4-NOT transcription complex subunit 11	Q9UKZ1	CNOT11		-0.102068	-0.233278	0.0291421	8.56181	-1.59005	0.122522	0.574935	-4.99127	NA
PEST proteolytic signal containing nuclear protein	Q8WW12	PCNP		-0.063431	-0.144998	0.0181355	11.3016	-1.58957	0.122632	0.574967	-4.99198	NA
laminin subunit beta 2	P55268	LAMB2		-0.128262	-0.293319	0.0367951	12.3089	-1.58837	0.122902	0.575628	-4.9937	Focal adhesion, ECM-receptor interaction, Toxoplasmosis, Amoebiasis, Pathways in cancer, Small cell lung cancer
selenoprotein K	Q9Y6D0	SELENOK		-0.0877658	-0.200734	0.0252023	6.4537	-1.58803	0.12298	0.575628	-4.9942	NA
autophagy related 101	Q9BSB4	ATG101		-0.0910999	-0.208466	0.0262659	8.26197	-1.58659	0.123306	0.576669	-4.99627	NA
ADP ribosylation factor like GTPase 2	P36404	ARL2		0.100443	-0.0290124	0.229899	9.96775	1.58595	0.123452	0.576869	-4.99721	NA
adaptor related protein complex 3 subunit sigma 2	P59780	AP3S2		-0.233544	-0.534741	0.0676527	6.83942	-1.58492	0.123685	0.577009	-4.99869	Lysosome
density regulated re-initiation and release factor	O43583	DENR		0.0564969	-0.0163905	0.129384	10.8123	1.58439	0.123807	0.577009	-4.99946	NA
glutathione S-transferase omega 1	P78417	GSTO1		0.104254	-0.0302518	0.23876	13.5392	1.58431	0.123824	0.577009	-4.99956	Glutathione metabolism, Metabolism of xenobiotics by cytochrome P450, Drug metabolism - cytochrome P450
potassium channel tetramerization domain containing 12	Q96CX2	KCTD12		0.276684	-0.0803583	0.633727	10.7341	1.58399	0.123896	0.577009	-5.00002	NA
peptidylprolyl isomerase like 2	Q13356	PPIL2		-0.0899	-0.205978	0.0261779	7.69835	-1.58307	0.124108	0.577511	-5.00136	Ubiquitin mediated proteolysis
nucleoporin 214	P35658	NUP214		-0.0676591	-0.155059	0.0197412	10.6582	-1.58235	0.124272	0.577739	-5.00239	RNA transport
cytochrome c oxidase subunit 7C	P15954	COX7C		-0.122856	-0.281639	0.0359262	9.37982	-1.58155	0.124454	0.577739	-5.00354	Oxidative phosphorylation, Metabolic pathways, Cardiac muscle contraction, Alzheimer's disease, Parkinson's disease, Huntington's disease
DnaJ heat shock protein family (Hsp40) member C19	Q96DA6	DNAJC19		-0.0565183	-0.129595	0.0165581	9.66391	-1.58089	0.124606	0.577739	-5.0045	NA
pirin	O00625	PIR		0.394204	-0.115492	0.903899	7.64533	1.58088	0.124608	0.577739	-5.00451	NA
ELOVL fatty acid elongase 1	Q9BW60	ELOVL1		-0.102576	-0.235263	0.0301103	9.11933	-1.58019	0.124766	0.577739	-5.00551	NA
MYD88 innate immune signal transduction adaptor	Q99836	MYD88		-0.0817452	-0.187503	0.0240129	10.1313	-1.57993	0.124826	0.577739	-5.00588	Apoptosis, Toll-like receptor signaling pathway, Leishmaniasis, Chagas disease (American trypanosomiasis), African trypanosomiasis, Malaria, Toxoplasmosis
eukaryotic translation initiation factor 2D	P41214	EIF2D		0.0768185	-0.0226099	0.176247	9.8024	1.57923	0.124987	0.577739	-5.00689	NA
pre-mRNA processing factor 3	O43395	PRPF3		-0.0715404	-0.164146	0.0210649	10.3763	-1.57908	0.12502	0.577739	-5.0071	Spliceosome
tetratricopeptide repeat domain 38	Q5R3I4	TTC38		0.108509	-0.0320003	0.249018	6.95225	1.57852	0.125149	0.577739	-5.00791	NA
pyruvate dehydrogenase E1 subunit alpha 1	P08559	PDHA1		-0.0633519	-0.145397	0.0186932	11.3634	-1.57832	0.125194	0.577739	-5.00819	Glycolysis / Gluconeogenesis, Citrate cycle (TCA cycle), Valine, leucine and isoleucine biosynthesis, Pyruvate metabolism, Butanoate metabolism, Metabolic pathways
protein phosphatase 2 regulatory subunit B'alpha	Q15172	PPP2R5A		0.101069	-0.0300287	0.232166	8.75244	1.57584	0.125766	0.579332	-5.01176	mRNA surveillance pathway, Oocyte meiosis, Wnt signaling pathway
lysocardiolipin acyltransferase 1	Q6UWP7	LCLAT1		-0.0969474	-0.222701	0.0288057	10.9868	-1.57582	0.125771	0.579332	-5.01179	Glycerolipid metabolism, Glycerophospholipid metabolism, Metabolic pathways
amyloid beta precursor like protein 2	Q06481	APLP2		-0.132885	-0.305361	0.039591	8.51072	-1.57484	0.125997	0.579332	-5.01319	NA
matrin 3	P43243	MATR3		-0.092941	-0.213604	0.0277225	11.8763	-1.57442	0.126094	0.579332	-5.0138	NA
cordon-bleu WH2 repeat protein like 1	Q53SF7	COBLL1		0.191251	-0.0570474	0.439549	8.56481	1.57441	0.126095	0.579332	-5.01381	NA
Mov10 RISC complex RNA helicase	Q9HCE1	MOV10		-0.129573	-0.297828	0.0386813	11.1232	-1.57412	0.126163	0.579332	-5.01423	NA
translocator protein	P30536	TSPO		-0.0981443	-0.225653	0.0293648	10.1553	-1.5733	0.126352	0.57956	-5.01539	Neuroactive ligand-receptor interaction
sigma non-opioid intracellular receptor 1	Q99720	SIGMAR1		0.151281	-0.0453992	0.347961	8.55016	1.57222	0.126603	0.57956	-5.01695	NA
fructosamine 3 kinase related protein	Q9HA64	FN3KRP		-0.144535	-0.332446	0.0433752	8.21924	-1.57221	0.126604	0.57956	-5.01696	NA
general transcription factor IIA subunit 2	P52657	GTF2A2		-0.0821611	-0.189031	0.0247083	9.10714	-1.57145	0.126781	0.57956	-5.01805	Basal transcription factors
SMG5 nonsense mediated mRNA decay factor	Q9UPR3	SMG5		0.108004	-0.0324992	0.248506	6.43578	1.57124	0.126831	0.57956	-5.01835	mRNA surveillance pathway
retention in endoplasmic reticulum sorting receptor 1	O15258	RER1		0.07512	-0.0226367	0.172877	10.933	1.57072	0.126952	0.57956	-5.0191	NA
BLOC-1 related complex subunit 6	Q96GS4	BORCS6		-0.0933314	-0.214801	0.0281379	7.60764	-1.57054	0.126992	0.57956	-5.01935	NA
mitochondrial contact site and cristae organizing system subunit 13	Q5XKP0	MICOS13		-0.0783041	-0.180231	0.0236223	9.47072	-1.57031	0.127045	0.57956	-5.01968	NA
glutathione peroxidase 4	P36969	GPX4		0.12917	-0.0391102	0.297449	10.3502	1.56898	0.127356	0.580502	-5.02159	Glutathione metabolism
negative elongation factor complex member B	Q8WX92	NELFB		-0.0517651	-0.119237	0.015707	8.9419	-1.5682	0.127538	0.580855	-5.0227	NA
prolyl 4-hydroxylase subunit beta	P07237	P4HB		0.0866757	-0.0263759	0.199727	15.6269	1.56715	0.127784	0.5815	-5.02421	Protein processing in endoplasmic reticulum
RAB21, member RAS oncogene family	Q9UL25	RAB21		0.0652959	-0.0199427	0.150535	11.4074	1.56581	0.128097	0.581991	-5.02612	NA
adaptor related protein complex 4 subunit mu 1	O00189	AP4M1		-0.0658651	-0.151848	0.0201174	9.3913	-1.56579	0.128101	0.581991	-5.02614	Lysosome
TELO2 interacting protein 1	O43156	TTI1		0.0841503	-0.0258007	0.194101	8.19877	1.56439	0.128429	0.583008	-5.02815	NA
slingshot protein phosphatase 3	Q8TE77	SSH3		0.134072	-0.0413205	0.309465	7.98391	1.56249	0.128877	0.584563	-5.03086	Regulation of actin cytoskeleton
alpha and gamma adaptin binding protein	Q6PD74	AAGAB		-0.0796323	-0.183898	0.0246335	9.17321	-1.56112	0.129199	0.584617	-5.03281	NA
RNA polymerase I subunit B	Q9H9Y6	POLR1B		-0.0864111	-0.19958	0.0267576	8.5283	-1.56074	0.129287	0.584617	-5.03334	Purine metabolism, Pyrimidine metabolism, Metabolic pathways, RNA polymerase
carboxylesterase 2	O00748	CES2		0.143292	-0.0443743	0.330958	7.77053	1.56072	0.129293	0.584617	-5.03338	Drug metabolism - other enzymes
HECT and RLD domain containing E3 ubiquitin protein ligase 4	Q5GLZ8	HERC4		-0.0754366	-0.174293	0.0234194	12.3412	-1.5598	0.129511	0.584617	-5.03469	Ubiquitin mediated proteolysis
small ArfGAP 1	Q8IYB5	SMAP1		0.11869	-0.0368478	0.274227	9.55209	1.55979	0.129512	0.584617	-5.0347	Endocytosis
limb development membrane protein 1	Q8WVP7	LMBR1		0.0963591	-0.0299173	0.222636	8.52819	1.55976	0.129518	0.584617	-5.03474	NA
insulin like growth factor binding protein 3	P17936	IGFBP3		-0.202745	-0.468696	0.0632063	11.3464	-1.55825	0.129877	0.585761	-5.0369	p53 signaling pathway
acidic residue methyltransferase 1	Q9H993	ARMT1		0.0572219	-0.0178789	0.132323	10.9676	1.55742	0.130073	0.586169	-5.03807	NA
mitochondrial ribosomal protein L2	Q5T653	MRPL2		-0.110777	-0.256238	0.0346846	8.41638	-1.55665	0.130257	0.586526	-5.03918	NA
death associated protein 3	P51398	DAP3		-0.0976564	-0.226084	0.0307711	10.9612	-1.55429	0.130818	0.587353	-5.04252	NA
G elongation factor mitochondrial 1	Q96RP9	GFM1		-0.0829016	-0.191939	0.0261359	11.3721	-1.55409	0.130865	0.587353	-5.04281	NA
O-sialoglycoprotein endopeptidase	Q9NPF4	OSGEP		0.0838296	-0.0264622	0.194122	8.91129	1.55361	0.130979	0.587353	-5.04348	NA
activin A receptor type 1	Q04771	ACVR1		-0.0910503	-0.210856	0.0287554	9.97201	-1.55343	0.131022	0.587353	-5.04374	Cytokine-cytokine receptor interaction, TGF-beta signaling pathway
golgin B1	Q14789	GOLGB1		-0.0652453	-0.151112	0.020621	13.052	-1.55316	0.131088	0.587353	-5.04413	NA
myoferlin	Q9NZM1	MYOF		0.162722	-0.0514433	0.376888	15.4648	1.55305	0.131112	0.587353	-5.04428	NA
guanine monophosphate synthase	P49915	GMPS		0.0647647	-0.0204905	0.15002	12.2189	1.55277	0.13118	0.587353	-5.04468	Purine metabolism, Drug metabolism - other enzymes, Metabolic pathways
solute carrier family 35 member B2	Q8TB61	SLC35B2		0.087921	-0.0279386	0.203781	11.5511	1.55113	0.131571	0.587353	-5.047	NA
cerebral endothelial cell adhesion molecule	Q5T4B2	CERCAM		0.130445	-0.0414731	0.302364	10.9375	1.55094	0.131617	0.587353	-5.04727	NA
ubiquitin C-terminal hydrolase L3	P15374	UCHL3		-0.120735	-0.279886	0.0384164	10.5131	-1.55064	0.131689	0.587353	-5.04769	NA
cysteine and glycine rich protein 1	P21291	CSRP1		-0.220959	-0.512237	0.0703194	12.8432	-1.55057	0.131705	0.587353	-5.04779	NA
RAB32, member RAS oncogene family	Q13637	RAB32		-0.120916	-0.280325	0.0384924	11.6171	-1.55046	0.131731	0.587353	-5.04795	NA
actin related protein 1B	P42025	ACTR1B		0.124721	-0.0398355	0.289278	7.92262	1.54922	0.132029	0.587353	-5.04971	NA
ring finger protein 25	Q96BH1	RNF25		0.116101	-0.0370876	0.269289	8.79475	1.54917	0.132042	0.587353	-5.04978	NA
geranylgeranyl diphosphate synthase 1	O95749	GGPS1		0.103167	-0.0329762	0.239311	9.90114	1.54894	0.132097	0.587353	-5.05011	Terpenoid backbone biosynthesis, Metabolic pathways
prefoldin subunit 1	O60925	PFDN1		0.061305	-0.0196021	0.142212	10.8739	1.54881	0.132128	0.587353	-5.05029	NA
trafficking protein particle complex 9	Q96Q05	TRAPPC9		0.0761363	-0.0243793	0.176652	9.75389	1.54827	0.132257	0.587455	-5.05105	NA
reticulocalbin 1	Q15293	RCN1		-0.0945941	-0.219525	0.0303366	13.0154	-1.54769	0.132397	0.587455	-5.05187	NA
adenosine deaminase RNA specific	P55265	ADAR		-0.0632045	-0.146713	0.0203043	12.1876	-1.54705	0.132551	0.587455	-5.05278	Cytosolic DNA-sensing pathway
transducin beta like 2	Q9Y4P3	TBL2		-0.0758818	-0.176158	0.0243939	12.3561	-1.54679	0.132614	0.587455	-5.05315	NA
dynamin 1 like	O00429	DNM1L		-0.0516318	-0.119874	0.0166099	12.678	-1.54652	0.132678	0.587455	-5.05352	Endocytosis, Fc gamma R-mediated phagocytosis, Bacterial invasion of epithelial cells
smoothelin	P53814	SMTN		-0.113062	-0.262623	0.0364979	11.4997	-1.54522	0.132992	0.587548	-5.05536	NA
RAB guanine nucleotide exchange factor 1	Q9UJ41	RABGEF1		0.0728557	-0.0235618	0.169273	10.8853	1.54453	0.133159	0.587548	-5.05634	NA
NMD3 ribosome export adaptor	Q96D46	NMD3		-0.0640564	-0.148855	0.0207417	10.8609	-1.54406	0.133272	0.587548	-5.057	Ribosome biogenesis in eukaryotes, RNA transport
OTU deubiquitinase 4	Q01804	OTUD4		-0.0810134	-0.188289	0.026262	8.79549	-1.54364	0.133375	0.587548	-5.0576	NA
spliceosome associated factor 1, recruiter of U4/U6.U5 tri-snRNP	O43290	SART1		-0.0551035	-0.12807	0.0178633	10.7829	-1.54363	0.133377	0.587548	-5.05761	Spliceosome
spindle apparatus coiled-coil protein 1	Q96EA4	SPDL1		-0.122632	-0.285049	0.039784	8.39272	-1.54335	0.133445	0.587548	-5.05801	NA
ESF1 nucleolar pre-rRNA processing protein homolog	Q9H501	ESF1		-0.0443901	-0.103193	0.0144127	8.11642	-1.54304	0.13352	0.587548	-5.05844	NA
phosphotriesterase related	Q96BW5	PTER		0.200912	-0.0652495	0.467074	10.2571	1.54294	0.133543	0.587548	-5.05858	NA
ATP synthase F1 subunit gamma	P36542	ATP5F1C		0.0615987	-0.0200623	0.14326	12.0562	1.54186	0.133805	0.588235	-5.0601	Oxidative phosphorylation, Metabolic pathways, Alzheimer's disease, Parkinson's disease, Huntington's disease
G protein subunit gamma 2	P59768	GNG2		0.155002	-0.0506466	0.360651	8.79374	1.54064	0.134103	0.589078	-5.06183	Chemokine signaling pathway
RFT1 homolog	Q96AA3	RFT1		-0.0616864	-0.143585	0.0202121	9.66479	-1.53958	0.13436	0.589163	-5.06332	N-Glycan biosynthesis
WD repeat domain 43	Q15061	WDR43		-0.0593834	-0.138272	0.0195056	9.89249	-1.53864	0.134588	0.589163	-5.06464	Ribosome biogenesis in eukaryotes
NCK adaptor protein 2	O43639	NCK2		-0.0978899	-0.227934	0.0321539	9.39982	-1.53864	0.134589	0.589163	-5.06464	ErbB signaling pathway, Axon guidance, T cell receptor signaling pathway, Pathogenic Escherichia coli infection
regulator of MON1-CCZ1	Q96DM3	RMC1		0.105712	-0.0347404	0.246165	9.38687	1.53845	0.134634	0.589163	-5.0649	NA
5'-nucleotidase domain containing 3	Q86UY8	NT5DC3		0.0954688	-0.0313796	0.222317	9.4707	1.53839	0.134651	0.589163	-5.065	NA
annexin A3	P12429	ANXA3		-0.266417	-0.620659	0.0878248	10.0655	-1.53727	0.134922	0.589639	-5.06656	NA
UDP-glucose glycoprotein glucosyltransferase 2	Q9NYU1	UGGT2		0.0537461	-0.0177268	0.125219	11.9684	1.53707	0.134971	0.589639	-5.06684	Protein processing in endoplasmic reticulum
serine hydroxymethyltransferase 1	P34896	SHMT1		0.163022	-0.0539002	0.379945	7.91997	1.53614	0.135199	0.590164	-5.06815	Glycine, serine and threonine metabolism, Cyanoamino acid metabolism, One carbon pool by folate, Metabolic pathways
nudE neurodevelopment protein 1	Q9NXR1	NDE1		-0.0667301	-0.155548	0.0220877	7.21622	-1.53572	0.135303	0.590164	-5.06875	NA
rabaptin, RAB GTPase binding effector protein 2	Q9H5N1	RABEP2		-0.0451051	-0.10518	0.0149695	11.1792	-1.5347	0.135552	0.590507	-5.07018	NA
midasin AAA ATPase 1	Q9NU22	MDN1		-0.242555	-0.565747	0.0806375	8.67814	-1.53404	0.135713	0.590507	-5.0711	Ribosome biogenesis in eukaryotes
cullin 1	Q13616	CUL1		-0.0499791	-0.116589	0.0166311	11.9759	-1.53369	0.135801	0.590507	-5.0716	Cell cycle, Oocyte meiosis, Ubiquitin mediated proteolysis, Protein processing in endoplasmic reticulum, Wnt signaling pathway, TGF-beta signaling pathway, Circadian rhythm
tankyrase 1 binding protein 1	Q9C0C2	TNKS1BP1		-0.0689506	-0.160847	0.0229454	13.1362	-1.53366	0.135806	0.590507	-5.07163	NA
OTU deubiquitinase 6B	Q8N6M0	OTUD6B		-0.0631461	-0.147363	0.0210703	10.3127	-1.53264	0.136059	0.591066	-5.07308	NA
A-kinase anchoring protein 17A	Q02040	AKAP17A		-0.0999037	-0.233174	0.0333663	7.62775	-1.53228	0.136147	0.591066	-5.07358	NA
phosphatidylinositol-4-phosphate 3-kinase catalytic subunit type 2 alpha	O00443	PIK3C2A		-0.0894567	-0.208946	0.0300322	9.66002	-1.53029	0.136637	0.592634	-5.07636	Inositol phosphate metabolism, Metabolic pathways, Phosphatidylinositol signaling system
protein tyrosine phosphatase non-receptor type 13	Q12923	PTPN13		-0.156884	-0.366483	0.0527154	10.8833	-1.52995	0.136721	0.592634	-5.07684	NA
general transcription factor IIIC subunit 1	Q12789	GTF3C1		-0.115515	-0.269913	0.0388831	8.76306	-1.52927	0.136888	0.592897	-5.07779	NA
filamin A	P21333	FLNA		-0.118055	-0.276029	0.03992	16.7918	-1.52751	0.137324	0.593544	-5.08025	MAPK signaling pathway, Focal adhesion
NADH:ubiquinone oxidoreductase core subunit S8	O00217	NDUFS8		0.107132	-0.0362374	0.250502	9.52592	1.5274	0.137352	0.593544	-5.08041	Oxidative phosphorylation, Metabolic pathways, Alzheimer's disease, Parkinson's disease, Huntington's disease
actin related protein 2/3 complex subunit 2	O15144	ARPC2		0.0407173	-0.0137732	0.0952078	13.2323	1.52738	0.137357	0.593544	-5.08044	Fc gamma R-mediated phagocytosis, Regulation of actin cytoskeleton, Bacterial invasion of epithelial cells, Pathogenic Escherichia coli infection, Shigellosis
discs large MAGUK scaffold protein 5	Q8TDM6	DLG5		-0.183065	-0.428136	0.0620055	8.0804	-1.52687	0.137482	0.593624	-5.08114	NA
pleckstrin homology domain containing A1	Q9HB21	PLEKHA1		-0.0782851	-0.183184	0.026614	8.06532	-1.52544	0.137837	0.594609	-5.08314	NA
CCAAT enhancer binding protein zeta	Q03701	CEBPZ		-0.0727052	-0.170171	0.0247606	9.90289	-1.52476	0.138007	0.594609	-5.0841	NA
actin related protein 2/3 complex subunit 3	O15145	ARPC3		0.0874246	-0.0297808	0.20463	11.7923	1.52467	0.138031	0.594609	-5.08423	Fc gamma R-mediated phagocytosis, Regulation of actin cytoskeleton, Bacterial invasion of epithelial cells, Pathogenic Escherichia coli infection, Shigellosis
ras homolog family member A	P61586	RHOA		0.0763267	-0.0260632	0.178717	12.9356	1.52373	0.138263	0.595152	-5.08554	Chemokine signaling pathway, Endocytosis, Vascular smooth muscle contraction, Wnt signaling pathway, TGF-beta signaling pathway, Axon guidance, Focal adhesion, Adherens junction, Tight junction, T cell receptor signaling pathway, Leukocyte transendothelial migration, Neurotrophin signaling pathway, Regulation of actin cytoskeleton, Pancreatic secretion, Bacterial invasion of epithelial cells, Pat…
thyroid hormone receptor interactor 6	Q15654	TRIP6		-0.0968575	-0.226877	0.0331626	10.6507	-1.52269	0.138523	0.595156	-5.08699	NOD-like receptor signaling pathway
mannosidase alpha class 1A member 2	O60476	MAN1A2		-0.105174	-0.246364	0.0360166	7.14584	-1.52262	0.138541	0.595156	-5.08709	N-Glycan biosynthesis, Metabolic pathways, Protein processing in endoplasmic reticulum
WW domain containing transcription regulator 1	Q9GZV5	WWTR1		0.115106	-0.0394359	0.269648	9.01626	1.52244	0.138585	0.595156	-5.08733	NA
RAB11 binding and LisH domain, coiled-coil and HEAT repeat containing	Q9P260	RELCH		-0.044554	-0.104421	0.0153135	10.4853	-1.52119	0.138897	0.595608	-5.08907	NA
Rac family small GTPase 2	P15153	RAC2		0.233925	-0.0804073	0.548257	8.83932	1.52117	0.138904	0.595608	-5.08911	MAPK signaling pathway, Chemokine signaling pathway, Wnt signaling pathway, Axon guidance, VEGF signaling pathway, Focal adhesion, Adherens junction, Natural killer cell mediated cytotoxicity, B cell receptor signaling pathway, Fc epsilon RI signaling pathway, Fc gamma R-mediated phagocytosis, Leukocyte transendothelial migration, Regulation of actin cytoskeleton, Pathways in cancer, Colorectal c…
FERM, ARH/RhoGEF and pleckstrin domain protein 1	Q9Y4F1	FARP1		-0.110467	-0.258967	0.0380327	11.8262	-1.52053	0.139062	0.595827	-5.08999	NA
EPH receptor B4	P54760	EPHB4		0.121462	-0.0418665	0.28479	8.39233	1.52008	0.139175	0.595852	-5.09062	Axon guidance
plexin B2	O15031	PLXNB2		0.0460795	-0.0159504	0.108109	12.3611	1.51843	0.139588	0.596118	-5.09292	Axon guidance
FKBP prolyl isomerase 3	Q00688	FKBP3		0.0511817	-0.0177339	0.120097	11.841	1.51805	0.139685	0.596118	-5.09345	NA
ribosomal protein L34	P49207	RPL34		-0.0695856	-0.16331	0.0241385	12.074	-1.5176	0.139798	0.596118	-5.09408	Ribosome
RAB GTPase activating protein 1	Q9Y3P9	RABGAP1		-0.0943952	-0.221538	0.0327475	12.1658	-1.51756	0.139807	0.596118	-5.09413	NA
COP9 signalosome subunit 8	Q99627	COPS8		0.0616408	-0.0213933	0.144675	10.0157	1.5174	0.139848	0.596118	-5.09435	NA
immunoglobulin mu DNA binding protein 2	P38935	IGHMBP2		-0.0724829	-0.170141	0.0251754	7.97193	-1.5171	0.139923	0.596118	-5.09477	NA
SAM and SH3 domain containing 1	O94885	SASH1		-0.0742666	-0.174345	0.0258115	11.2649	-1.51685	0.139986	0.596118	-5.09512	NA
CWC15 spliceosome associated protein homolog	Q9P013	CWC15		-0.06474	-0.152008	0.0225283	8.455	-1.51637	0.140107	0.596121	-5.09579	Spliceosome
ribosomal protein L9	P32969	RPL9		0.0720491	-0.0250999	0.169198	12.2875	1.51593	0.140218	0.596121	-5.0964	Ribosome
protein phosphatase 1 regulatory subunit 12A	O14974	PPP1R12A		-0.0588522	-0.138225	0.0205211	13.2919	-1.51557	0.140308	0.596121	-5.09689	Vascular smooth muscle contraction, Focal adhesion, Long-term potentiation, Regulation of actin cytoskeleton
TSC complex subunit 1	Q92574	TSC1		-0.0751479	-0.176565	0.0262695	8.61552	-1.51458	0.140558	0.596485	-5.09827	mTOR signaling pathway, Insulin signaling pathway
mitogen-activated protein kinase kinase 3	P46734	MAP2K3		-0.10725	-0.25201	0.0375102	11.6555	-1.51439	0.140608	0.596485	-5.09854	MAPK signaling pathway, Toll-like receptor signaling pathway, Fc epsilon RI signaling pathway, GnRH signaling pathway, Amyotrophic lateral sclerosis (ALS), Toxoplasmosis
phosphatidylinositol-4-phosphate 5-kinase type 1 alpha	Q99755	PIP5K1A		0.0731063	-0.0256319	0.171844	9.78553	1.51342	0.140853	0.596589	-5.09989	Inositol phosphate metabolism, Metabolic pathways, Phosphatidylinositol signaling system, Endocytosis, Fc gamma R-mediated phagocytosis, Regulation of actin cytoskeleton
staphylococcal nuclease and tudor domain containing 1	Q7KZF4	SND1		-0.0448821	-0.105505	0.0157408	14.1382	-1.5133	0.140882	0.596589	-5.10005	NA
N-acetyltransferase 10	Q9H0A0	NAT10		-0.0645828	-0.151846	0.02268	10.9465	-1.51278	0.141013	0.596589	-5.10077	Ribosome biogenesis in eukaryotes
ribosomal protein L3	P39023	RPL3		-0.0562797	-0.132335	0.0197756	12.9472	-1.51255	0.141071	0.596589	-5.10109	Ribosome
ArfGAP with SH3 domain, ankyrin repeat and PH domain 3	Q8TDY4	ASAP3		0.126371	-0.0444764	0.297219	7.3347	1.51192	0.141233	0.596589	-5.10197	Endocytosis, Fc gamma R-mediated phagocytosis
amyloid beta precursor protein binding family A member 1	Q02410	APBA1		-0.148155	-0.348476	0.0521656	7.5803	-1.51175	0.141275	0.596589	-5.1022	NA
phosphomannomutase 1	Q92871	PMM1		-0.0890983	-0.209609	0.0314123	9.54624	-1.51124	0.141405	0.596685	-5.10291	Fructose and mannose metabolism, Amino sugar and nucleotide sugar metabolism, Metabolic pathways
glucosamine-phosphate N-acetyltransferase 1	Q96EK6	GNPNAT1		0.120621	-0.0426987	0.283942	10.6995	1.50964	0.14181	0.597944	-5.10512	Amino sugar and nucleotide sugar metabolism
nitric oxide synthase interacting protein	Q9Y314	NOSIP		-0.0806843	-0.190003	0.0286343	8.55058	-1.50863	0.142067	0.598244	-5.10652	NA
ER membrane protein complex subunit 4	Q5J8M3	EMC4		-0.0916302	-0.215801	0.0325408	9.80699	-1.50837	0.142135	0.598244	-5.10689	NA
ATP synthase F0 subunit 6	P00846	ATP6		0.0827626	-0.0294215	0.194947	9.47924	1.50797	0.142237	0.598244	-5.10744	Oxidative phosphorylation, Metabolic pathways, Alzheimer's disease, Parkinson's disease, Huntington's disease
FUN14 domain containing 2	Q9BWH2	FUNDC2		0.102099	-0.0363573	0.240555	9.77946	1.50729	0.142409	0.598244	-5.10838	NA
trafficking protein particle complex 3	O43617	TRAPPC3		0.048967	-0.0174388	0.115373	10.7041	1.50725	0.142419	0.598244	-5.10843	NA
proteasome activator subunit 3 interacting protein 1	Q9GZU8	PSME3IP1		-0.0770364	-0.181564	0.0274917	9.65037	-1.50644	0.142627	0.598633	-5.10955	NA
nucleolar protein interacting with the FHA domain of MKI67	Q9BYG3	NIFK		0.0879151	-0.0314048	0.207235	9.43551	1.50605	0.142726	0.598633	-5.11009	NA
prolyl 4-hydroxylase subunit alpha 1	P13674	P4HA1		0.120515	-0.0431557	0.284185	13.9571	1.50508	0.142975	0.599226	-5.11144	Arginine and proline metabolism, Metabolic pathways
serine/threonine kinase 38 like	Q9Y2H1	STK38L		-0.125589	-0.296246	0.0450686	9.59577	-1.50423	0.143192	0.599645	-5.1126	NA
DEAH-box helicase 40	Q8IX18	DHX40		-0.121146	-0.285841	0.0435493	7.12811	-1.50354	0.143368	0.599645	-5.11355	NA
ADP ribosylation factor like GTPase 8B	Q9NVJ2	ARL8B		0.112083	-0.0403205	0.264487	10.8326	1.50326	0.143441	0.599645	-5.11395	NA
integrin subunit alpha 5	P08648	ITGA5		-0.0998713	-0.235693	0.0359502	12.2403	-1.50301	0.143506	0.599645	-5.11429	Phagosome, Focal adhesion, ECM-receptor interaction, Hematopoietic cell lineage, Regulation of actin cytoskeleton, Bacterial invasion of epithelial cells, Shigellosis, Hypertrophic cardiomyopathy (HCM), Arrhythmogenic right ventricular cardiomyopathy (ARVC), Dilated cardiomyopathy
PYM homolog 1, exon junction complex associated factor	Q9BRP8	PYM1		-0.0557397	-0.131596	0.0201162	9.63512	-1.50198	0.143769	0.600297	-5.11571	RNA transport, mRNA surveillance pathway
synapse defective Rho GTPase homolog 1	Q6ZW31	SYDE1		-0.093892	-0.221841	0.0340573	8.9068	-1.49996	0.14429	0.602019	-5.11849	NA
scavenger receptor class B member 2	Q14108	SCARB2		0.12684	-0.0462003	0.29988	12.3195	1.4983	0.144719	0.602757	-5.12078	Lysosome
cystathionine gamma-lyase	P32929	CTH		-0.251949	-0.595731	0.0918327	9.19166	-1.49802	0.14479	0.602757	-5.12116	Glycine, serine and threonine metabolism, Cysteine and methionine metabolism, Selenocompound metabolism, Nitrogen metabolism, Metabolic pathways
synthesis of cytochrome C oxidase 1	O75880	SCO1		-0.108987	-0.257721	0.0397467	8.01842	-1.4978	0.144847	0.602757	-5.12146	NA
VPS41 subunit of HOPS complex	P49754	VPS41		-0.0770534	-0.182249	0.0281425	10.5048	-1.49721	0.145001	0.602757	-5.12228	NA
ATPase plasma membrane Ca2+ transporting 4	P23634	ATP2B4		-0.139354	-0.329659	0.0509506	13.2837	-1.49678	0.145111	0.602757	-5.12286	Calcium signaling pathway, Salivary secretion, Pancreatic secretion
NADH:ubiquinone oxidoreductase core subunit V2	P19404	NDUFV2		-0.0635782	-0.150403	0.0232466	10.4539	-1.49676	0.145116	0.602757	-5.12289	Oxidative phosphorylation, Metabolic pathways, Alzheimer's disease, Parkinson's disease, Huntington's disease
phospholipid phosphatase 3	O14495	PLPP3		0.343566	-0.125798	0.812929	10.4718	1.4962	0.145262	0.602915	-5.12367	Glycerolipid metabolism, Glycerophospholipid metabolism, Ether lipid metabolism, Sphingolipid metabolism, Metabolic pathways, Fc gamma R-mediated phagocytosis, Fat digestion and absorption
gamma-glutamylcyclotransferase	O75223	GGCT		0.0838615	-0.0310241	0.198747	10.8338	1.49206	0.14634	0.605236	-5.12935	Glutathione metabolism
arylsulfatase B	P15848	ARSB		0.167479	-0.0620593	0.397016	11.6981	1.4914	0.146512	0.605236	-5.13026	Glycosaminoglycan degradation, Metabolic pathways, Lysosome
upstream binding transcription factor	P17480	UBTF		-0.0633737	-0.150273	0.0235258	10.3992	-1.49067	0.146703	0.605236	-5.13126	NA
WD repeat domain 5	P61964	WDR5		-0.0631373	-0.149741	0.023466	10.2471	-1.49019	0.146829	0.605236	-5.13192	NA
interferon regulatory factor 3	Q14653	IRF3		0.143046	-0.0532461	0.339339	7.46803	1.48957	0.146989	0.605236	-5.13276	Toll-like receptor signaling pathway, RIG-I-like receptor signaling pathway, Cytosolic DNA-sensing pathway, Hepatitis C
cyclin Y like 1	Q8N7R7	CCNYL1		-0.0773073	-0.18343	0.0288155	9.02426	-1.48902	0.147134	0.605236	-5.13351	NA
CGRP receptor component	O75575	CRCP		-0.0697893	-0.165596	0.0260175	7.81709	-1.48895	0.147151	0.605236	-5.13361	NA
NOP9 nucleolar protein	Q86U38	NOP9		0.0702387	-0.02622	0.166697	9.23752	1.48841	0.147292	0.605236	-5.13434	NA
capping actin protein of muscle Z-line subunit alpha 2	P47755	CAPZA2		0.0625281	-0.0233866	0.148443	11.2747	1.48764	0.147497	0.605236	-5.13541	NA
SS nuclear autoantigen 1	O43805	SSNA1		0.162209	-0.0607031	0.385121	8.12103	1.48741	0.147557	0.605236	-5.13572	NA
inositol polyphosphate-1-phosphatase	P49441	INPP1		0.0752976	-0.0281932	0.178788	9.76633	1.4872	0.147612	0.605236	-5.13601	Inositol phosphate metabolism, Metabolic pathways, Phosphatidylinositol signaling system
coenzyme Q5, methyltransferase	Q5HYK3	COQ5		-0.0964767	-0.229149	0.0361952	6.37156	-1.48639	0.147825	0.605236	-5.13711	Ubiquinone and other terpenoid-quinone biosynthesis, Metabolic pathways
TRAF-type zinc finger domain containing 1	O14545	TRAFD1		-0.100341	-0.238337	0.0376558	7.4019	-1.48627	0.147855	0.605236	-5.13727	NA
radixin	P35241	RDX		-0.0463043	-0.109996	0.0173876	12.9139	-1.48602	0.14792	0.605236	-5.13761	Regulation of actin cytoskeleton
GABA type A receptor associated protein like 2	P60520	GABARAPL2		0.0928424	-0.0348764	0.220561	9.55613	1.48587	0.147961	0.605236	-5.13782	Regulation of autophagy
cyclin dependent kinase inhibitor 1A	P38936	CDKN1A		-0.183103	-0.435018	0.0688121	8.09358	-1.4857	0.148007	0.605236	-5.13806	ErbB signaling pathway, Cell cycle, p53 signaling pathway, Hepatitis C, Pathways in cancer, Glioma, Prostate cancer, Melanoma, Bladder cancer, Chronic myeloid leukemia
X-linked inhibitor of apoptosis	P98170	XIAP		0.0912322	-0.0343858	0.21685	9.48588	1.48452	0.148318	0.605236	-5.13967	Ubiquitin mediated proteolysis, Apoptosis, Focal adhesion, NOD-like receptor signaling pathway, Toxoplasmosis, Pathways in cancer, Small cell lung cancer
TSC22 domain family member 3	Q99576	TSC22D3		0.161149	-0.0607555	0.383054	9.07069	1.4844	0.148349	0.605236	-5.13983	NA
BAG cochaperone 5	Q9UL15	BAG5		0.0711994	-0.0268509	0.16925	9.44147	1.48428	0.148379	0.605236	-5.13999	NA
enhancer of mRNA decapping 3	Q96F86	EDC3		-0.0700272	-0.166479	0.0264247	9.97881	-1.48404	0.148444	0.605236	-5.14033	RNA degradation
SIN3 transcription regulator family member A	Q96ST3	SIN3A		-0.0827247	-0.196672	0.0312225	8.21163	-1.48395	0.148466	0.605236	-5.14044	Huntington's disease
FKBP prolyl isomerase 11	Q9NYL4	FKBP11		0.133813	-0.0505076	0.318133	10.058	1.48393	0.148473	0.605236	-5.14047	NA
acyl-CoA oxidase 2	Q99424	ACOX2		0.0867881	-0.0327638	0.20634	9.09967	1.48386	0.148491	0.605236	-5.14057	Primary bile acid biosynthesis, Metabolic pathways, PPAR signaling pathway, Peroxisome
regulation of nuclear pre-mRNA domain containing 2	Q5VT52	RPRD2		0.108816	-0.0411139	0.258747	6.86304	1.48352	0.14858	0.605236	-5.14103	NA
RALY heterogeneous nuclear ribonucleoprotein	Q9UKM9	RALY		-0.0865197	-0.205738	0.0326982	11.8707	-1.48341	0.148609	0.605236	-5.14118	NA
pleckstrin homology and FYVE domain containing 2	Q9H8W4	PLEKHF2		-0.0581551	-0.138318	0.0220081	8.25805	-1.48287	0.148753	0.605236	-5.14192	NA
trafficking protein particle complex 10	P48553	TRAPPC10	chr21	0.077476	-0.0293495	0.184302	8.27315	1.48245	0.148862	0.605236	-5.14249	NA
follistatin like 1	Q12841	FSTL1		-0.0732224	-0.174205	0.0277607	12.1137	-1.48212	0.14895	0.605236	-5.14294	NA
tRNA nucleotidyl transferase 1	Q96Q11	TRNT1		0.0689921	-0.0261624	0.164147	10.5488	1.48204	0.148973	0.605236	-5.14305	RNA transport
leucine rich repeat containing 8 VRAC subunit A	Q8IWT6	LRRC8A		-0.0740193	-0.17614	0.0281013	10.7392	-1.48156	0.149098	0.605302	-5.1437	NA
transmembrane 9 superfamily member 4	Q92544	TM9SF4		-0.0691495	-0.164671	0.0263715	11.0839	-1.47972	0.149587	0.606597	-5.14621	NA
SLIT-ROBO Rho GTPase activating protein 2	O75044	SRGAP2		-0.0731368	-0.174178	0.0279043	10.0229	-1.47954	0.149635	0.606597	-5.14646	Axon guidance
BUB3 mitotic checkpoint protein	O43684	BUB3		-0.0805844	-0.191957	0.0307877	11.0671	-1.47898	0.149782	0.606754	-5.14721	Cell cycle
LDL receptor related protein 10	Q7Z4F1	LRP10		0.103287	-0.0395578	0.246132	9.27639	1.47799	0.150048	0.607181	-5.14857	NA
fibulin 2	P98095	FBLN2		-0.181917	-0.433544	0.0697093	11.4141	-1.47777	0.150106	0.607181	-5.14887	NA
sperm antigen with calponin homology and coiled-coil domains 1	Q5M775	SPECC1		-0.105605	-0.251723	0.0405135	8.20574	-1.4773	0.150231	0.607248	-5.14951	NA
SMAD family member 3	P84022	SMAD3		-0.183831	-0.438308	0.0706456	7.79812	-1.47659	0.150419	0.607313	-5.15047	Cell cycle, Endocytosis, Wnt signaling pathway, TGF-beta signaling pathway, Adherens junction, Chagas disease (American trypanosomiasis), Pathways in cancer, Colorectal cancer, Pancreatic cancer, Chronic myeloid leukemia
abhydrolase domain containing 16A, phospholipase	O95870	ABHD16A		-0.0783468	-0.186815	0.030121	9.80342	-1.47642	0.150465	0.607313	-5.1507	NA
CTR9 homolog, Paf1/RNA polymerase II complex component	Q6PD62	CTR9		-0.0605144	-0.144344	0.0233148	9.96183	-1.47554	0.150699	0.607491	-5.15189	NA
actin like 6A	O96019	ACTL6A		-0.0816873	-0.194877	0.0315021	10.3887	-1.47516	0.150802	0.607491	-5.15242	NA
hydroxysteroid 17-beta dehydrogenase 11	Q8NBQ5	HSD17B11		0.106562	-0.0411075	0.254231	10.7154	1.47503	0.150837	0.607491	-5.15259	NA
vasodilator stimulated phosphoprotein	P50552	VASP		-0.097464	-0.232614	0.0376864	12.2792	-1.47406	0.151095	0.608022	-5.1539	Focal adhesion, Fc gamma R-mediated phagocytosis, Leukocyte transendothelial migration
La ribonucleoprotein 7, transcriptional regulator	Q4G0J3	LARP7		-0.0714133	-0.17048	0.0276531	9.70069	-1.47347	0.151253	0.608022	-5.1547	NA
family with sequence similarity 120C	Q9NX05	FAM120C		-0.0571807	-0.136534	0.022173	8.49153	-1.47289	0.151408	0.608022	-5.15549	NA
ER membrane protein complex subunit 1	Q8N766	EMC1		-0.0481447	-0.114966	0.0186762	12.4406	-1.47274	0.15145	0.608022	-5.1557	NA
glutaredoxin 5	Q86SX6	GLRX5		0.0923244	-0.0358785	0.220527	8.78473	1.472	0.151648	0.608022	-5.1567	NA
selenoprotein O	Q9BVL4	SELENOO		-0.0683415	-0.163243	0.0265605	8.77921	-1.47197	0.151656	0.608022	-5.15674	NA
bisphosphoglycerate mutase	P07738	BPGM		0.162415	-0.0632315	0.388061	10.2649	1.47125	0.151849	0.608022	-5.15771	Glycolysis / Gluconeogenesis, Metabolic pathways
scinderin	Q9Y6U3	SCIN		0.407468	-0.158805	0.97374	11.196	1.47081	0.151967	0.608022	-5.15831	Fc gamma R-mediated phagocytosis, Regulation of actin cytoskeleton
transmembrane protein 128	Q5BJH2	TMEM128		0.110773	-0.0432091	0.264755	5.22014	1.47046	0.152062	0.608022	-5.15878	NA
transforming growth factor beta 1	P01137	TGFB1		-0.0845464	-0.202074	0.0329811	8.70456	-1.47043	0.152069	0.608022	-5.15882	MAPK signaling pathway, Cytokine-cytokine receptor interaction, Cell cycle, Endocytosis, TGF-beta signaling pathway, Osteoclast differentiation, Intestinal immune network for IgA production, Leishmaniasis, Chagas disease (American trypanosomiasis), Malaria, Toxoplasmosis, Amoebiasis, Pathways in cancer, Colorectal cancer, Renal cell carcinoma, Pancreatic cancer, Chronic myeloid leukemia, Rheumato…
RAB22A, member RAS oncogene family	Q9UL26	RAB22A		-0.0856709	-0.20481	0.0334683	9.80809	-1.46983	0.15223	0.608022	-5.15963	Endocytosis
chitinase domain containing 1	Q9BWS9	CHID1		0.121537	-0.0475271	0.290601	10.7864	1.46942	0.152341	0.608022	-5.16019	NA
cytochrome c oxidase subunit 7A2 like	O14548	COX7A2L		-0.0938015	-0.224299	0.0366963	10.0516	-1.46925	0.152388	0.608022	-5.16042	Oxidative phosphorylation, Cardiac muscle contraction, Alzheimer's disease, Parkinson's disease, Huntington's disease
ANTXR cell adhesion molecule 1	Q9H6X2	ANTXR1		-0.111604	-0.266964	0.0437552	9.45072	-1.46836	0.152628	0.608544	-5.16163	NA
N-methylpurine DNA glycosylase	P29372	MPG		-0.0882863	-0.2113	0.0347275	9.0728	-1.46699	0.152996	0.609528	-5.16347	Base excision repair
NADPH dependent diflavin oxidoreductase 1	Q9UHB4	NDOR1		0.135869	-0.0534907	0.325229	7.88688	1.46663	0.153093	0.609528	-5.16396	NA
transmembrane protein 167A	Q8TBQ9	TMEM167A		0.134208	-0.0529739	0.321391	9.27237	1.46556	0.153384	0.609806	-5.16541	NA
solute carrier family 25 member 46	Q96AG3	SLC25A46		-0.0964522	-0.230979	0.0380742	9.60339	-1.46553	0.153393	0.609806	-5.16545	NA
formin like 3	Q8IVF7	FMNL3		-0.0719604	-0.172357	0.0284365	11.0028	-1.46508	0.153513	0.609806	-5.16605	NA
GRAM domain containing 2B	Q96HH9	GRAMD2B		0.20377	-0.0806331	0.488173	9.28218	1.46452	0.153666	0.609806	-5.16681	NA
serine incorporator 3	Q13530	SERINC3		-0.09566	-0.229194	0.0378745	7.35886	-1.46429	0.15373	0.609806	-5.16713	NA
profilin 2	P35080	PFN2		0.097396	-0.0385928	0.233385	10.9324	1.46395	0.15382	0.609806	-5.16758	Regulation of actin cytoskeleton, Shigellosis
BRI3 binding protein	Q8WY22	BRI3BP		-0.160648	-0.385212	0.0639155	8.21293	-1.46226	0.15428	0.611193	-5.16986	NA
mitogen-activated protein kinase kinase kinase 4	Q9Y6R4	MAP3K4		-0.0882545	-0.211662	0.035153	10.4329	-1.46179	0.154409	0.61127	-5.1705	MAPK signaling pathway, GnRH signaling pathway
N-myc downstream regulated 1	Q92597	NDRG1		0.195503	-0.0780801	0.469086	10.0427	1.46067	0.154712	0.612037	-5.172	NA
HAUS augmin like complex subunit 6	Q7Z4H7	HAUS6		-0.102589	-0.246276	0.0410979	7.81993	-1.45939	0.155062	0.612702	-5.17372	NA
RNA polymerase I subunit A	O95602	POLR1A		-0.0938104	-0.225233	0.0376123	8.64511	-1.45905	0.155156	0.612702	-5.17418	Purine metabolism, Pyrimidine metabolism, Metabolic pathways, RNA polymerase
WW domain binding protein 2	Q969T9	WBP2		0.0810792	-0.0325233	0.194682	9.58783	1.45885	0.155211	0.612702	-5.17445	NA
histone acetyltransferase 1	O14929	HAT1		-0.102054	-0.245099	0.040991	10.3106	-1.4583	0.155362	0.612835	-5.17519	NA
adenosylmethionine decarboxylase 1	P17707	AMD1		0.159875	-0.0642731	0.384023	9.21202	1.45792	0.155464	0.612835	-5.1757	Cysteine and methionine metabolism, Arginine and proline metabolism, Metabolic pathways
ER membrane protein complex subunit 7	Q9NPA0	EMC7		-0.0535355	-0.128624	0.0215525	10.5511	-1.45734	0.155624	0.612844	-5.17648	NA
ankyrin repeat and zinc finger peptidyl tRNA hydrolase 1	Q9H8Y5	ANKZF1		-0.0716859	-0.172267	0.0288951	8.17976	-1.45682	0.155766	0.612844	-5.17718	NA
WD repeat domain 41	Q9HAD4	WDR41		-0.0941071	-0.226157	0.0379429	9.07926	-1.45671	0.155797	0.612844	-5.17733	NA
neogenin 1	Q92859	NEO1		0.169609	-0.0686211	0.407839	6.58014	1.45526	0.156194	0.613974	-5.17927	Cell adhesion molecules (CAMs)
cytochrome c oxidase subunit 8A	P10176	COX8A		-0.0951045	-0.228961	0.0387518	9.64014	-1.45228	0.157015	0.616253	-5.18327	Oxidative phosphorylation, Metabolic pathways, Cardiac muscle contraction, Alzheimer's disease, Parkinson's disease, Huntington's disease
proteasome 26S subunit, non-ATPase 10	O75832	PSMD10		0.0578452	-0.0235794	0.13927	10.3501	1.45211	0.157061	0.616253	-5.18349	NA
5'-nucleotidase ecto	P21589	NT5E		-0.125882	-0.30316	0.0513962	11.934	-1.45143	0.157249	0.616253	-5.1844	Purine metabolism, Pyrimidine metabolism, Nicotinate and nicotinamide metabolism, Metabolic pathways
NOP56 ribonucleoprotein	O00567	NOP56		-0.0564327	-0.13592	0.0230543	11.5428	-1.45119	0.157317	0.616253	-5.18473	Ribosome biogenesis in eukaryotes
hyaluronan synthase 2	Q92819	HAS2		0.157785	-0.0644648	0.380034	10.0794	1.45115	0.157327	0.616253	-5.18478	NA
protein phosphatase 3 regulatory subunit B, alpha	P63098	PPP3R1		-0.064375	-0.155133	0.0263828	10.2943	-1.44985	0.157688	0.617232	-5.18653	MAPK signaling pathway, Calcium signaling pathway, Oocyte meiosis, Apoptosis, Wnt signaling pathway, Axon guidance, VEGF signaling pathway, Natural killer cell mediated cytotoxicity, T cell receptor signaling pathway, B cell receptor signaling pathway, Long-term potentiation, Alzheimer's disease, Amyotrophic lateral sclerosis (ALS)
golgi SNAP receptor complex member 1	O95249	GOSR1		-0.0790409	-0.190509	0.0324273	10.4567	-1.4494	0.15781	0.617278	-5.18712	SNARE interactions in vesicular transport
secretory carrier membrane protein 1	O15126	SCAMP1		-0.0588307	-0.141906	0.0242444	10.4758	-1.44751	0.158336	0.618493	-5.18965	NA
diacylglycerol O-acyltransferase 1	O75907	DGAT1		0.072684	-0.0299553	0.175323	6.85361	1.44749	0.158343	0.618493	-5.18968	Glycerolipid metabolism, Retinol metabolism, Metabolic pathways, Fat digestion and absorption
haloacid dehalogenase like hydrolase domain containing 5	Q9BXW7	HDHD5		-0.0853757	-0.205975	0.035224	7.88764	-1.44703	0.15847	0.618556	-5.19029	NA
Rho associated coiled-coil containing protein kinase 1	Q13464	ROCK1		-0.0440485	-0.106315	0.0182184	12.1615	-1.44598	0.158762	0.618918	-5.19169	Chemokine signaling pathway, Vascular smooth muscle contraction, Wnt signaling pathway, TGF-beta signaling pathway, Axon guidance, Focal adhesion, Leukocyte transendothelial migration, Regulation of actin cytoskeleton, Pathogenic Escherichia coli infection, Shigellosis
SEC16 homolog A, endoplasmic reticulum export factor	O15027	SEC16A		-0.0656776	-0.158537	0.0271821	11.7481	-1.4457	0.158839	0.618918	-5.19206	NA
angiotensin I converting enzyme	P12821	ACE		0.188731	-0.0782115	0.455673	8.7823	1.44515	0.158992	0.618918	-5.1928	Renin-angiotensin system, Chagas disease (American trypanosomiasis), Hypertrophic cardiomyopathy (HCM)
leucine rich repeat containing 57	Q8N9N7	LRRC57		0.0716545	-0.0296981	0.173007	10.6164	1.4451	0.159007	0.618918	-5.19287	NA
anoctamin 6	Q4KMQ2	ANO6		0.0992945	-0.0412121	0.239801	10.4577	1.4445	0.159174	0.618919	-5.19367	NA
RAB1A, member RAS oncogene family	P62820	RAB1A		0.049456	-0.0205363	0.119448	13.0602	1.4443	0.15923	0.618919	-5.19393	NA
ribosomal protein L13	P26373	RPL13		-0.0712953	-0.172324	0.0297335	12.527	-1.44246	0.159743	0.619803	-5.19638	Ribosome
thymidine phosphorylase	P19971	TYMP		0.145827	-0.0608627	0.352517	10.5273	1.44214	0.159833	0.619803	-5.19681	Pyrimidine metabolism, Drug metabolism - other enzymes, Metabolic pathways, Bladder cancer
DET1 and DDB1 associated 1	Q9BW61	DDA1		-0.0729606	-0.176384	0.0304628	7.94094	-1.44198	0.159879	0.619803	-5.19703	NA
charged multivesicular body protein 1B	Q7LBR1	CHMP1B		0.240032	-0.10046	0.580523	10.8551	1.44096	0.160165	0.619803	-5.19839	Endocytosis
actin related protein 2/3 complex subunit 4	P59998	ARPC4		-0.0451916	-0.109299	0.0189156	12.2763	-1.44092	0.160176	0.619803	-5.19844	Fc gamma R-mediated phagocytosis, Regulation of actin cytoskeleton, Bacterial invasion of epithelial cells, Pathogenic Escherichia coli infection, Shigellosis
AF4/FMR2 family member 4	Q9UHB7	AFF4		0.101766	-0.0426307	0.246162	7.37745	1.44057	0.160274	0.619803	-5.1989	NA
phytanoyl-CoA 2-hydroxylase	O14832	PHYH		-0.0609016	-0.147321	0.0255182	8.99009	-1.44047	0.160302	0.619803	-5.19903	Peroxisome
nuclear factor of activated T cells 4	Q14934	NFATC4		0.081032	-0.0340054	0.196069	9.88632	1.43981	0.160486	0.619803	-5.19991	MAPK signaling pathway, Wnt signaling pathway, Axon guidance, VEGF signaling pathway, Natural killer cell mediated cytotoxicity, T cell receptor signaling pathway, B cell receptor signaling pathway
fatty acid binding protein 5	Q01469	FABP5		0.220934	-0.0927243	0.534593	10.9868	1.43978	0.160497	0.619803	-5.19996	PPAR signaling pathway
lysophosphatidylcholine acyltransferase 2	Q7L5N7	LPCAT2		-0.236046	-0.57122	0.0991274	10.5235	-1.43951	0.16057	0.619803	-5.20031	Glycerophospholipid metabolism, Ether lipid metabolism, Metabolic pathways
ribose 5-phosphate isomerase A	P49247	RPIA		-0.053446	-0.129414	0.0225222	8.61305	-1.43804	0.160984	0.620968	-5.20226	Pentose phosphate pathway, Metabolic pathways
tRNA methyltransferase 10C, mitochondrial RNase P subunit	Q7L0Y3	TRMT10C		-0.0906897	-0.219654	0.0382749	10.3879	-1.4374	0.161166	0.621243	-5.20312	NA
heterogeneous nuclear ribonucleoprotein U like 1	Q9BUJ2	HNRNPUL1		-0.0568534	-0.137752	0.024045	11.8682	-1.4365	0.161419	0.621787	-5.20431	NA
procollagen-lysine,2-oxoglutarate 5-dioxygenase 3	O60568	PLOD3		0.0586174	-0.0248683	0.142103	12.8407	1.43517	0.161794	0.622802	-5.20607	Lysine degradation, Other types of O-glycan biosynthesis
karyopherin subunit alpha 6	O60684	KPNA6		-0.0525061	-0.127376	0.0223642	10.716	-1.43347	0.162275	0.623079	-5.20833	NA
developmentally regulated GTP binding protein 2	P55039	DRG2		-0.0417635	-0.101319	0.0177924	11.6058	-1.43338	0.162302	0.623079	-5.20845	NA
glutaredoxin 3	O76003	GLRX3		0.0761121	-0.0324298	0.184654	11.2809	1.43333	0.162316	0.623079	-5.20852	NA
podocan	Q7Z5L7	PODN		-0.0870947	-0.211311	0.037122	6.91528	-1.43318	0.162358	0.623079	-5.20871	NA
sorbitol dehydrogenase	Q00796	SORD		0.124073	-0.05292	0.301067	11.2885	1.43288	0.162442	0.623079	-5.20911	Fructose and mannose metabolism, Metabolic pathways
survival of motor neuron 1, telomeric	Q16637	SMN1		-0.093257	-0.226399	0.0398851	10.0042	-1.43171	0.162775	0.623079	-5.21066	RNA transport
survival of motor neuron 2, centromeric	Q16637	SMN2		-0.093257	-0.226399	0.0398851	10.0042	-1.43171	0.162775	0.623079	-5.21066	RNA transport
twinfilin actin binding protein 1	Q12792	TWF1		-0.0924517	-0.224445	0.039542	12.2454	-1.4317	0.162779	0.623079	-5.21068	NA
FRA10A associated CGG repeat 1	Q70Z53	FRA10AC1		-0.138255	-0.335689	0.0591781	6.69577	-1.43136	0.162873	0.623079	-5.21112	NA
X-prolyl aminopeptidase 1	Q9NQW7	XPNPEP1		0.0494627	-0.0212034	0.120129	12.2995	1.43072	0.163055	0.623348	-5.21196	NA
DDB1 and CUL4 associated factor 13	Q9NV06	DCAF13		-0.0695117	-0.169073	0.0300497	8.66771	-1.4271	0.164087	0.626862	-5.21675	NA
Ran GTPase activating protein 1	P46060	RANGAP1		0.0975273	-0.0422157	0.23727	12.5122	1.42654	0.164247	0.627044	-5.21748	RNA transport
peptidylprolyl isomerase H	O43447	PPIH		-0.0674698	-0.164225	0.0292858	9.98197	-1.42535	0.164588	0.627915	-5.21905	Spliceosome
small nuclear ribonucleoprotein D2 polypeptide	P62316	SNRPD2		-0.0615803	-0.14997	0.0268097	11.589	-1.42406	0.16496	0.628643	-5.22076	Spliceosome
nuclear receptor binding protein 1	Q9UHY1	NRBP1		0.096058	-0.0418352	0.233951	10.0108	1.4239	0.165005	0.628643	-5.22097	NA
prohibitin 2	Q99623	PHB2		-0.0614894	-0.149783	0.0268043	12.7882	-1.42351	0.165118	0.628645	-5.22149	NA
IK cytokine	Q13123	IK		-0.0739556	-0.18026	0.032349	9.85604	-1.42203	0.165543	0.629044	-5.22343	NA
fascin actin-bundling protein 1	Q16658	FSCN1		0.061438	-0.0269366	0.149813	13.9887	1.42101	0.165835	0.629044	-5.22477	NA
eukaryotic translation initiation factor 2B subunit alpha	Q14232	EIF2B1		0.0596828	-0.0261743	0.14554	11.691	1.42089	0.16587	0.629044	-5.22492	RNA transport
BCAR1 scaffold protein, Cas family member	P56945	BCAR1		-0.0881732	-0.215048	0.038702	10.8702	-1.42052	0.165976	0.629044	-5.22541	Chemokine signaling pathway, Focal adhesion, Leukocyte transendothelial migration, Regulation of actin cytoskeleton, Bacterial invasion of epithelial cells
canopy FGF signaling regulator 3	Q9BT09	CNPY3		-0.0713793	-0.174096	0.0313377	10.9181	-1.42043	0.166004	0.629044	-5.22554	NA
ATP synthase membrane subunit c locus 3	P48201	ATP5MC3		-0.0737155	-0.179813	0.0323816	9.49688	-1.42018	0.166075	0.629044	-5.22586	Oxidative phosphorylation, Metabolic pathways, Alzheimer's disease, Parkinson's disease, Huntington's disease
NADH:ubiquinone oxidoreductase subunit B4	O95168	NDUFB4		0.0808539	-0.0355329	0.197241	8.41498	1.41999	0.16613	0.629044	-5.22611	Oxidative phosphorylation, Metabolic pathways, Alzheimer's disease, Parkinson's disease, Huntington's disease
heterogeneous nuclear ribonucleoprotein F	P52597	HNRNPF		-0.0727035	-0.177364	0.0319573	11.3656	-1.41991	0.166154	0.629044	-5.22622	NA
RAB8B, member RAS oncogene family	Q92930	RAB8B		0.0832426	-0.0366394	0.203125	9.13813	1.41932	0.166324	0.629044	-5.22699	NA
BCL2 interacting protein 1	Q12981	BNIP1		-0.0598694	-0.146096	0.0263576	10.2702	-1.41922	0.166352	0.629044	-5.22712	SNARE interactions in vesicular transport
raftlin, lipid raft linker 1	Q14699	RFTN1		-0.0854199	-0.208522	0.037682	10.5642	-1.41835	0.166605	0.629054	-5.22827	NA
AUP1 lipid droplet regulating VLDL assembly factor	Q9Y679	AUP1		0.0573904	-0.0253215	0.140102	10.4206	1.41827	0.166626	0.629054	-5.22837	NA
WD repeat domain 26	Q9H7D7	WDR26		0.0581319	-0.0256898	0.141954	10.6488	1.41758	0.166828	0.629054	-5.22928	NA
insulin like growth factor 2 mRNA binding protein 3	O00425	IGF2BP3		-0.0847298	-0.206961	0.0375015	12.5202	-1.41691	0.167021	0.629054	-5.23015	NA
protein disulfide isomerase family A member 6	Q15084	PDIA6		0.084975	-0.0376158	0.207566	13.1942	1.41684	0.16704	0.629054	-5.23024	Protein processing in endoplasmic reticulum
patatin like phospholipase domain containing 8	Q9NP80	PNPLA8		-0.0764215	-0.186681	0.033838	9.71528	-1.41673	0.167072	0.629054	-5.23039	NA
proteasome 26S subunit, non-ATPase 12	O00232	PSMD12		0.0438648	-0.0194583	0.107188	12.907	1.41593	0.167305	0.629054	-5.23144	Proteasome
dyskerin pseudouridine synthase 1	O60832	DKC1		-0.0860487	-0.210292	0.038195	10.9149	-1.41566	0.167384	0.629054	-5.2318	Ribosome biogenesis in eukaryotes
DnaJ heat shock protein family (Hsp40) member B1	P25685	DNAJB1		0.0691955	-0.0307493	0.16914	11.978	1.41516	0.167528	0.629054	-5.23245	Protein processing in endoplasmic reticulum
beta-2-microglobulin	P61769	B2M		0.159192	-0.0708012	0.389185	9.81733	1.4148	0.167634	0.629054	-5.23292	Antigen processing and presentation
S100 calcium binding protein A10	P60903	S100A10		0.228797	-0.10183	0.559423	12.0202	1.41449	0.167723	0.629054	-5.23332	NA
solute carrier family 4 member 4	Q9Y6R1	SLC4A4		-0.133102	-0.325488	0.0592836	8.46275	-1.41417	0.167818	0.629054	-5.23375	Proximal tubule bicarbonate reclamation, Pancreatic secretion, Bile secretion
basic transcription factor 3	P20290	BTF3		0.0718072	-0.0319843	0.175599	10.871	1.41415	0.167823	0.629054	-5.23377	NA
translocase of inner mitochondrial membrane 23	O14925	TIMM23		-0.107818	-0.26381	0.0481734	7.91767	-1.4128	0.168217	0.629764	-5.23554	NA
prolyl 4-hydroxylase subunit alpha 2	O15460	P4HA2		0.05303	-0.0236998	0.12976	13.445	1.41269	0.168248	0.629764	-5.23568	Arginine and proline metabolism, Metabolic pathways
mitogen-activated protein kinase 1	P28482	MAPK1		0.044477	-0.0199065	0.10886	12.1209	1.41205	0.168435	0.629764	-5.23652	MAPK signaling pathway, ErbB signaling pathway, Chemokine signaling pathway, Oocyte meiosis, mTOR signaling pathway, Vascular smooth muscle contraction, Dorso-ventral axis formation, TGF-beta signaling pathway, Axon guidance, VEGF signaling pathway, Osteoclast differentiation, Focal adhesion, Adherens junction, Gap junction, Toll-like receptor signaling pathway, NOD-like receptor signaling pathwa…
SEC24 homolog B, COPII coat complex component	O95487	SEC24B		-0.0468615	-0.114704	0.0209812	10.6592	-1.41189	0.16848	0.629764	-5.23672	Protein processing in endoplasmic reticulum
pre-mRNA processing factor 38A	Q8NAV1	PRPF38A		0.0921891	-0.0413381	0.225716	8.77135	1.41123	0.168673	0.629764	-5.23759	Spliceosome
CLN5 intracellular trafficking protein	O75503	CLN5		0.111483	-0.0499963	0.272962	10.2509	1.41117	0.168691	0.629764	-5.23767	Lysosome
insulin like growth factor 2	P01344	IGF2		-0.259866	-0.63676	0.117027	8.51793	-1.40936	0.169222	0.630973	-5.24004	NA
proteolipid protein 2	Q04941	PLP2		0.0932928	-0.0420192	0.228605	9.15258	1.40929	0.169241	0.630973	-5.24012	NA
peroxisomal membrane protein 2	Q9NR77	PXMP2		0.0909122	-0.0410369	0.222861	7.73388	1.40833	0.169523	0.6316	-5.24138	Peroxisome
exocyst complex component 1	Q9NV70	EXOC1		-0.0446183	-0.109435	0.020198	11.8452	-1.40708	0.169891	0.632063	-5.24301	NA
cytochrome b5 type A	P00167	CYB5A		-0.174626	-0.428387	0.0791362	10.0956	-1.4066	0.170031	0.632063	-5.24364	NA
lipase maturation factor 1	Q96S06	LMF1		0.101722	-0.0461594	0.249604	6.77415	1.40602	0.170203	0.632063	-5.2444	NA
CCR4-NOT transcription complex subunit 9	Q92600	CNOT9		-0.0710735	-0.174429	0.032282	10.418	-1.4056	0.170324	0.632063	-5.24493	RNA degradation
ribosomal protein L7a	P62424	RPL7A		-0.0540237	-0.132586	0.0245387	13.4956	-1.40559	0.170329	0.632063	-5.24495	Ribosome
death associated protein	P51397	DAP		-0.209289	-0.513686	0.0951086	9.07049	-1.40538	0.17039	0.632063	-5.24522	NA
NEDD8 ubiquitin like modifier	Q15843	NEDD8		-0.0699822	-0.171782	0.0318176	10.5825	-1.40517	0.170451	0.632063	-5.24549	NA
NADH:ubiquinone oxidoreductase subunit A2	O43678	NDUFA2		-0.0735055	-0.180485	0.0334739	10.1667	-1.40446	0.170662	0.632063	-5.24643	Oxidative phosphorylation, Metabolic pathways, Alzheimer's disease, Parkinson's disease, Huntington's disease
mitochondrial ribosomal protein L53	Q96EL3	MRPL53		-0.0966413	-0.237294	0.0440119	9.22737	-1.40444	0.170668	0.632063	-5.24645	NA
RAB11B, member RAS oncogene family	Q15907	RAB11B		0.0472026	-0.0215531	0.115958	12.4934	1.40328	0.171008	0.632869	-5.24795	Endocytosis, Vasopressin-regulated water reabsorption
marker of proliferation Ki-67	P46013	MKI67		-0.0846349	-0.207946	0.0386764	7.80913	-1.40293	0.171113	0.632869	-5.24841	NA
diacylglycerol lipase beta	Q8NCG7	DAGLB		0.073697	-0.0338156	0.18121	9.9251	1.40113	0.171644	0.63427	-5.25075	NA
UPF2 regulator of nonsense mediated mRNA decay	Q9HAU5	UPF2		-0.0732904	-0.180263	0.0336819	11.2538	-1.40044	0.17185	0.63427	-5.25165	RNA transport, mRNA surveillance pathway
phosphoglucomutase 2 like 1	Q6PCE3	PGM2L1		-0.133847	-0.329267	0.0615727	11.1542	-1.4	0.171979	0.63427	-5.25221	Starch and sucrose metabolism
ring finger protein 214	Q8ND24	RNF214		-0.0653161	-0.160694	0.0300615	9.60919	-1.39979	0.172042	0.63427	-5.25249	NA
mitochondrial fission factor	Q9GZY8	MFF		-0.130345	-0.320714	0.0600235	7.63788	-1.39955	0.172114	0.63427	-5.2528	NA
calcium binding and coiled-coil domain 1	Q9P1Z2	CALCOCO1		-0.0723331	-0.177991	0.0333248	9.32619	-1.39934	0.172175	0.63427	-5.25307	NA
beta-1,4-galactosyltransferase 7	Q9UBV7	B4GALT7		0.118265	-0.0548259	0.291357	8.13724	1.3966	0.172992	0.63648	-5.25663	Glycosaminoglycan biosynthesis - chondroitin sulfate / dermatan sulfate, Glycosaminoglycan biosynthesis - heparan sulfate / heparin, Metabolic pathways
histidyl-tRNA synthetase 2, mitochondrial	P49590	HARS2		-0.081058	-0.199697	0.0375806	8.97456	-1.39656	0.173004	0.63648	-5.25668	Aminoacyl-tRNA biosynthesis
WD repeat domain 61	Q9GZS3	WDR61		0.0610988	-0.0284306	0.150628	10.6042	1.39494	0.173486	0.637444	-5.25877	RNA degradation
nucleoporin 153	P49790	NUP153		-0.0735572	-0.18135	0.0342355	9.22116	-1.39484	0.173516	0.637444	-5.2589	RNA transport
actinin alpha 1	P12814	ACTN1		-0.0887843	-0.21892	0.0413518	15.099	-1.39453	0.173609	0.637444	-5.25931	Focal adhesion, Adherens junction, Tight junction, Leukocyte transendothelial migration, Regulation of actin cytoskeleton, Amoebiasis, Systemic lupus erythematosus, Arrhythmogenic right ventricular cardiomyopathy (ARVC)
eukaryotic translation initiation factor 4 gamma 3	O43432	EIF4G3		-0.0403014	-0.0994316	0.0188289	11.2863	-1.39315	0.17402	0.637964	-5.26109	RNA transport, Viral myocarditis
SEC31 homolog A, COPII coat complex component	O94979	SEC31A		0.0453985	-0.0212279	0.112025	13.933	1.39279	0.17413	0.637964	-5.26156	Protein processing in endoplasmic reticulum
lipopolysaccharide induced TNF factor	Q99732	LITAF		-0.162247	-0.400491	0.0759977	7.95439	-1.39201	0.174363	0.637964	-5.26256	NA
agrin	O00468	AGRN		-0.132743	-0.327695	0.0622094	7.74011	-1.39178	0.174431	0.637964	-5.26285	ECM-receptor interaction
haloacid dehalogenase like hydrolase domain containing 2	Q9H0R4	HDHD2		-0.0920647	-0.227301	0.043172	9.82746	-1.39151	0.174512	0.637964	-5.2632	NA
cadherin 11	P55287	CDH11		0.0887405	-0.0416346	0.219116	10.6382	1.39128	0.174581	0.637964	-5.2635	NA
serine and arginine rich splicing factor 6	Q13247	SRSF6		-0.0781837	-0.193059	0.0366913	10.2707	-1.39117	0.174616	0.637964	-5.26365	Spliceosome
heterogeneous nuclear ribonucleoprotein A1	P09651	HNRNPA1		-0.0594719	-0.146864	0.0279207	13.0065	-1.391	0.174667	0.637964	-5.26387	Spliceosome
DExD/H-box helicase 58	O95786	DDX58		0.0969876	-0.0457082	0.239684	10.7489	1.38929	0.175179	0.639095	-5.26607	RIG-I-like receptor signaling pathway, Cytosolic DNA-sensing pathway, Hepatitis C
pyridine nucleotide-disulphide oxidoreductase domain 1	Q8WU10	PYROXD1		-0.113116	-0.279553	0.0533201	8.3079	-1.3892	0.175206	0.639095	-5.26618	NA
cell division cycle 73	Q6P1J9	CDC73		-0.06199	-0.153251	0.0292709	10.7034	-1.38843	0.175437	0.639183	-5.26717	NA
bone marrow stromal cell antigen 1	Q10588	BST1		-0.206097	-0.509531	0.0973365	9.31473	-1.38834	0.175465	0.639183	-5.26729	Nicotinate and nicotinamide metabolism, Metabolic pathways, Calcium signaling pathway, Salivary secretion, Pancreatic secretion
UTP25 small subunit processor component	Q68CQ4	UTP25		-0.090125	-0.222849	0.0425994	8.88871	-1.38798	0.175575	0.639183	-5.26776	NA
chromosome 12 open reading frame 75	Q8TAD7	C12orf75		-0.17527	-0.433525	0.0829849	8.54504	-1.38723	0.175802	0.639592	-5.26873	NA
SH3 domain binding protein 2	P78314	SH3BP2		-0.107888	-0.266911	0.0511363	8.0448	-1.38675	0.175946	0.6397	-5.26935	Natural killer cell mediated cytotoxicity
protein kinase cAMP-activated catalytic subunit alpha	P17612	PRKACA		0.0855279	-0.040579	0.211635	10.6213	1.3863	0.176081	0.639772	-5.26992	MAPK signaling pathway, Calcium signaling pathway, Chemokine signaling pathway, Oocyte meiosis, Apoptosis, Vascular smooth muscle contraction, Wnt signaling pathway, Hedgehog signaling pathway, Gap junction, Long-term potentiation, Olfactory transduction, Taste transduction, Insulin signaling pathway, GnRH signaling pathway, Progesterone-mediated oocyte maturation, Melanogenesis, Vasopressin-regu…
pleckstrin homology domain containing O2	Q8TD55	PLEKHO2		-0.0897569	-0.222303	0.0427894	10.7379	-1.38417	0.176726	0.641393	-5.27266	Cytokine-cytokine receptor interaction
potassium calcium-activated channel subfamily M alpha 1	Q12791	KCNMA1		0.116912	-0.0557475	0.289571	8.93837	1.38407	0.176757	0.641393	-5.27279	Vascular smooth muscle contraction, Salivary secretion, Pancreatic secretion
lysosomal associated membrane protein 2	P13473	LAMP2		0.150002	-0.0716159	0.37162	10.7207	1.38351	0.176928	0.641417	-5.27352	Lysosome, Phagosome
translocation associated membrane protein 1	Q15629	TRAM1		0.0877118	-0.0419462	0.21737	11.2386	1.38276	0.177153	0.641417	-5.27447	Protein processing in endoplasmic reticulum
endonuclease G	Q14249	ENDOG		-0.15847	-0.392726	0.0757865	8.66171	-1.38275	0.177157	0.641417	-5.27449	Apoptosis
rabenosyn, RAB effector	Q9H1K0	RBSN		-0.0992929	-0.246121	0.0475358	8.81907	-1.38228	0.1773	0.641417	-5.27509	Endocytosis
uroporphyrinogen decarboxylase	P06132	UROD		0.0754997	-0.0361557	0.187155	9.45442	1.38215	0.17734	0.641417	-5.27526	Porphyrin and chlorophyll metabolism, Metabolic pathways
uridine phosphorylase 1	Q16831	UPP1		-0.176024	-0.436539	0.0844905	10.9378	-1.38111	0.177654	0.642138	-5.27659	Pyrimidine metabolism, Drug metabolism - other enzymes, Metabolic pathways
ATP synthase membrane subunit e	P56385	ATP5ME		-0.054741	-0.1358	0.0263176	10.6585	-1.38039	0.177874	0.642514	-5.27751	Oxidative phosphorylation, Metabolic pathways
nucleoporin 133	Q8WUM0	NUP133		-0.0570037	-0.141453	0.0274454	10.9119	-1.37974	0.178073	0.642575	-5.27835	RNA transport
RELT like 1	Q8IUW5	RELL1		-0.0812132	-0.201542	0.0391153	8.42319	-1.37958	0.178121	0.642575	-5.27855	NA
importin 4	Q8TEX9	IPO4		0.0834923	-0.0402551	0.20724	11.1153	1.37911	0.178265	0.642675	-5.27915	NA
ependymin related 1	Q9UM22	EPDR1		0.386778	-0.186962	0.960518	8.75146	1.37796	0.178617	0.643531	-5.28063	NA
tropomyosin 3	P06753	TPM3		0.0726008	-0.0351545	0.180356	12.162	1.37718	0.178853	0.643964	-5.28162	Cardiac muscle contraction, Pathways in cancer, Thyroid cancer, Hypertrophic cardiomyopathy (HCM), Dilated cardiomyopathy
Rho associated coiled-coil containing protein kinase 2	O75116	ROCK2		-0.0713045	-0.177205	0.0345956	12.8908	-1.37629	0.179127	0.644105	-5.28277	Chemokine signaling pathway, Vascular smooth muscle contraction, Wnt signaling pathway, TGF-beta signaling pathway, Axon guidance, Focal adhesion, Leukocyte transendothelial migration, Regulation of actin cytoskeleton, Pathogenic Escherichia coli infection, Shigellosis
pleckstrin homology like domain family A member 1	Q8WV24	PHLDA1		0.187472	-0.0909658	0.465909	8.44661	1.37625	0.17914	0.644105	-5.28282	NA
laccase domain containing 1	Q8IV20	LACC1		0.0890684	-0.0432494	0.221386	7.50928	1.37592	0.179239	0.644105	-5.28323	NA
tubulin folding cofactor E	Q15813	TBCE		0.0482615	-0.0234703	0.119993	11.292	1.37524	0.179449	0.644256	-5.28411	NA
TGF-beta activated kinase 1 (MAP3K7) binding protein 2	Q9NYJ8	TAB2		-0.0730422	-0.181622	0.0355379	7.73927	-1.37503	0.179513	0.644256	-5.28437	MAPK signaling pathway, Osteoclast differentiation, Toll-like receptor signaling pathway, NOD-like receptor signaling pathway, Leishmaniasis, Toxoplasmosis
replication protein A3	P35244	RPA3		0.082964	-0.0405119	0.20644	8.99473	1.3734	0.180014	0.64564	-5.28646	DNA replication, Nucleotide excision repair, Mismatch repair, Homologous recombination
vesicle associated membrane protein 5	O95183	VAMP5		-0.142111	-0.353756	0.0695339	8.24762	-1.37249	0.180294	0.645987	-5.28762	SNARE interactions in vesicular transport
La ribonucleoprotein 4	Q71RC2	LARP4		-0.0682177	-0.169849	0.0334132	9.94951	-1.37202	0.180438	0.645987	-5.28822	NA
catenin alpha 1	P35221	CTNNA1		-0.0630127	-0.156963	0.0309379	13.3672	-1.37094	0.180772	0.645987	-5.2896	Adherens junction, Tight junction, Leukocyte transendothelial migration, Bacterial invasion of epithelial cells, Pathways in cancer, Endometrial cancer, Arrhythmogenic right ventricular cardiomyopathy (ARVC)
coronin 7	P57737	CORO7		-0.0993316	-0.24745	0.0487871	9.29443	-1.37078	0.180822	0.645987	-5.2898	NA
DExD-box helicase 50	Q9BQ39	DDX50		-0.0518004	-0.129047	0.025446	11.3078	-1.3707	0.180844	0.645987	-5.28989	NA
WD repeat domain 74	Q6RFH5	WDR74		-0.307887	-0.767089	0.151314	8.26865	-1.37049	0.180909	0.645987	-5.29016	NA
KIAA2013	Q8IYS2	KIAA2013		0.118754	-0.0583784	0.295887	8.9847	1.37038	0.180945	0.645987	-5.29031	NA
serpin family E member 1	P05121	SERPINE1		-0.197666	-0.492771	0.0974383	11.8255	-1.36913	0.181329	0.645987	-5.2919	p53 signaling pathway, Complement and coagulation cascades, Chagas disease (American trypanosomiasis)
enhancer of mRNA decapping 4	Q6P2E9	EDC4		-0.0756196	-0.188533	0.0372938	11.0018	-1.36892	0.181395	0.645987	-5.29217	RNA degradation
prefoldin subunit 5	Q99471	PFDN5		0.0567251	-0.0280361	0.141486	11.6602	1.36794	0.181698	0.645987	-5.29341	NA
glutaminyl-peptide cyclotransferase like	Q9NXS2	QPCTL		0.0878621	-0.0434317	0.219156	10.1039	1.36787	0.181719	0.645987	-5.2935	NA
microfibril associated protein 1	P55081	MFAP1		0.0794249	-0.0392934	0.198143	9.36785	1.3675	0.181834	0.645987	-5.29397	NA
monoglyceride lipase	Q99685	MGLL		0.0821822	-0.0407221	0.205086	10.5063	1.36678	0.182057	0.645987	-5.29488	Glycerolipid metabolism, Metabolic pathways
progesterone receptor membrane component 1	O00264	PGRMC1		0.110828	-0.0549302	0.276586	11.9409	1.36667	0.182093	0.645987	-5.29503	NA
Bet1 golgi vesicular membrane trafficking protein like	Q9NYM9	BET1L		0.0601452	-0.0298729	0.150163	8.83745	1.36571	0.182389	0.645987	-5.29624	SNARE interactions in vesicular transport
nucleolar protein 6	Q9H6R4	NOL6		-0.123853	-0.309283	0.0615762	8.3082	-1.36527	0.182528	0.645987	-5.29681	Ribosome biogenesis in eukaryotes
bridging integrator 3	Q9NQY0	BIN3		-0.063699	-0.159134	0.0317365	10.1542	-1.3643	0.182827	0.645987	-5.29803	NA
polypeptide N-acetylgalactosaminyltransferase 7	Q86SF2	GALNT7		-0.0736453	-0.184017	0.0367263	9.70392	-1.36388	0.182958	0.645987	-5.29857	Mucin type O-Glycan biosynthesis, Metabolic pathways
U2 small nuclear RNA auxiliary factor 2	P26368	U2AF2		-0.0693563	-0.173313	0.0346005	11.002	-1.36371	0.183012	0.645987	-5.29879	Spliceosome
FtsJ RNA 2'-O-methyltransferase 3	Q8IY81	FTSJ3		-0.0674034	-0.168441	0.0336341	10.2028	-1.3636	0.183045	0.645987	-5.29892	NA
unconventional SNARE in the ER 1	Q9NZ43	USE1		-0.0661022	-0.165202	0.0329972	9.98944	-1.36343	0.183098	0.645987	-5.29914	SNARE interactions in vesicular transport
transmembrane protein 65	Q6PI78	TMEM65		0.0837168	-0.0417983	0.209232	9.64916	1.36334	0.183126	0.645987	-5.29925	NA
GTP binding protein 1	O00178	GTPBP1		0.0566713	-0.0283109	0.141654	10.2053	1.36309	0.183206	0.645987	-5.29957	NA
DNA ligase 4	P49917	LIG4		0.158905	-0.0794025	0.397213	7.05238	1.36298	0.18324	0.645987	-5.29971	Non-homologous end-joining
prolyl endopeptidase like	Q4J6C6	PREPL		-0.0996808	-0.249194	0.0498328	9.97924	-1.36276	0.183308	0.645987	-5.29999	NA
SMG6 nonsense mediated mRNA decay factor	Q86US8	SMG6		-0.117615	-0.294059	0.058829	8.0797	-1.36252	0.183381	0.645987	-5.30029	mRNA surveillance pathway
peptidase, mitochondrial processing subunit beta	O75439	PMPCB		-0.0690589	-0.172667	0.0345489	11.2708	-1.36244	0.183409	0.645987	-5.3004	NA
nexilin F-actin binding protein	Q0ZGT2	NEXN		-0.12247	-0.30627	0.0613292	12.4555	-1.36199	0.183547	0.645987	-5.30096	NA
selenium binding protein 1	Q13228	SELENBP1		0.117196	-0.0587279	0.29312	11.7861	1.36168	0.183643	0.645987	-5.30135	NA
NLR family member X1	Q86UT6	NLRX1		-0.110801	-0.277149	0.055547	7.73852	-1.36149	0.183704	0.645987	-5.3016	RIG-I-like receptor signaling pathway
HPS5 biogenesis of lysosomal organelles complex 2 subunit 2	Q9UPZ3	HPS5		0.0593685	-0.0297838	0.148521	8.29287	1.36117	0.183804	0.645987	-5.302	NA
leucine zipper like transcription regulator 1	Q8N653	LZTR1		-0.0431894	-0.108049	0.0216698	8.79739	-1.36111	0.183822	0.645987	-5.30208	NA
heterogeneous nuclear ribonucleoprotein A/B	Q99729	HNRNPAB		0.0657681	-0.0330906	0.164627	11.1893	1.35984	0.184219	0.646884	-5.30368	NA
ankyrin repeat and sterile alpha motif domain containing 3	Q6ZW76	ANKS3		-0.179614	-0.449656	0.0904285	7.62815	-1.35955	0.18431	0.646884	-5.30405	NA
phosphofurin acidic cluster sorting protein 1	Q6VY07	PACS1		0.0630221	-0.0318255	0.15787	11.3735	1.35817	0.184742	0.647235	-5.30579	NA
immunoglobulin superfamily containing leucine rich repeat	O14498	ISLR		0.352603	-0.178579	0.883785	9.20269	1.35685	0.185159	0.647235	-5.30747	NA
receptor accessory protein 5	Q00765	REEP5		0.0588814	-0.029834	0.147597	12.0934	1.35665	0.185221	0.647235	-5.30772	NA
bystin like	Q13895	BYSL		-0.0700873	-0.17575	0.0355756	10.6479	-1.35583	0.185478	0.647235	-5.30875	NA
TSC complex subunit 2	P49815	TSC2		0.0619971	-0.0314992	0.155493	10.2831	1.3554	0.185616	0.647235	-5.3093	p53 signaling pathway, mTOR signaling pathway, Insulin signaling pathway
tumor protein p53 binding protein 2	Q13625	TP53BP2		0.116622	-0.0592734	0.292517	7.10481	1.35524	0.185666	0.647235	-5.30951	NA
zinc finger ZZ-type and EF-hand domain containing 1	O43149	ZZEF1		-0.046411	-0.116416	0.0235941	10.717	-1.35513	0.1857	0.647235	-5.30964	NA
leucine rich repeats and WD repeat domain containing 1	Q9UFC0	LRWD1		0.0845361	-0.0429777	0.21205	7.30044	1.35511	0.185706	0.647235	-5.30967	NA
glutathione S-transferase mu 3	P21266	GSTM3		0.276374	-0.140645	0.693392	12.7345	1.35466	0.185847	0.647235	-5.31023	Glutathione metabolism, Metabolism of xenobiotics by cytochrome P450, Drug metabolism - cytochrome P450
enoyl-CoA hydratase 1	Q13011	ECH1		0.129931	-0.0661406	0.326003	11.5637	1.35453	0.18589	0.647235	-5.3104	Peroxisome
isopentenyl-diphosphate delta isomerase 1	Q13907	IDI1		0.119099	-0.060631	0.298829	10.4842	1.35449	0.1859	0.647235	-5.31044	Terpenoid backbone biosynthesis, Metabolic pathways
deoxyuridine triphosphatase	P33316	DUT		0.0958687	-0.0488123	0.24055	10.68	1.35442	0.185922	0.647235	-5.31053	Pyrimidine metabolism, Metabolic pathways
glycosyltransferase 8 domain containing 2	Q9H1C3	GLT8D2		0.121032	-0.0617324	0.303796	7.62164	1.35362	0.186175	0.647235	-5.31154	NA
ADP ribosylation factor guanine nucleotide exchange factor 2	Q9Y6D5	ARFGEF2		-0.0393816	-0.0988576	0.0200944	10.7545	-1.35344	0.186231	0.647235	-5.31176	NA
protein phosphatase 1 regulatory subunit 3D	O95685	PPP1R3D		-0.0622596	-0.156325	0.0318056	8.04364	-1.3529	0.186402	0.647235	-5.31245	Insulin signaling pathway
ATP binding cassette subfamily F member 1	Q8NE71	ABCF1		0.0415854	-0.0212589	0.10443	11.8589	1.35258	0.186503	0.647235	-5.31285	NA
H1.5 linker histone, cluster member	P16401	H1-5		-0.097117	-0.243994	0.0497596	13.0843	-1.35155	0.18683	0.647235	-5.31415	NA
AKT interacting protein	Q9H8T0	AKTIP		0.0623164	-0.0319595	0.156592	8.53475	1.35111	0.186969	0.647235	-5.3147	NA
WD repeat domain 35	Q9P2L0	WDR35		0.0737191	-0.0378352	0.185273	8.30869	1.35077	0.187075	0.647235	-5.31513	NA
CD44 molecule (Indian blood group)	P16070	CD44		-0.0769574	-0.193465	0.0395508	13.068	-1.35015	0.187272	0.647235	-5.31591	ECM-receptor interaction, Hematopoietic cell lineage, Shigellosis
matrix metallopeptidase 14	P50281	MMP14		-0.0895193	-0.225063	0.0460247	12.3186	-1.34997	0.187329	0.647235	-5.31613	GnRH signaling pathway
pre-mRNA processing factor 38B	Q5VTL8	PRPF38B		0.0757813	-0.038972	0.190535	9.35467	1.34985	0.187368	0.647235	-5.31629	Spliceosome
nucleoporin 107	P57740	NUP107		-0.134536	-0.338266	0.0691936	9.48457	-1.34981	0.18738	0.647235	-5.31633	RNA transport
chaperonin containing TCP1 subunit 8	P50990	CCT8	chr21	0.0541986	-0.0278769	0.136274	14.0203	1.34978	0.18739	0.647235	-5.31637	NA
periphilin 1	Q8NEY8	PPHLN1		-0.0755743	-0.190077	0.0389279	8.02992	-1.34912	0.187601	0.647235	-5.31721	NA
fucosyltransferase 11	Q495W5	FUT11		0.0857662	-0.0441939	0.215726	6.65281	1.34895	0.187655	0.647235	-5.31742	NA
solute carrier family 2 member 1	P11166	SLC2A1		-0.196112	-0.493349	0.101126	9.97337	-1.34862	0.187759	0.647235	-5.31784	Adipocytokine signaling pathway, Bile secretion, Pathways in cancer, Renal cell carcinoma
ribosomal L1 domain containing 1	O76021	RSL1D1		-0.0523351	-0.131667	0.0269966	12.4364	-1.34845	0.187812	0.647235	-5.31805	NA
membrane associated guanylate kinase, WW and PDZ domain containing 1	Q96QZ7	MAGI1		-0.0749482	-0.188588	0.0386919	7.17446	-1.34809	0.187927	0.647235	-5.3185	Tight junction
phosphatidylinositol glycan anchor biosynthesis class U	Q9H490	PIGU		0.10016	-0.0518072	0.252127	8.15888	1.3472	0.188209	0.647235	-5.31961	Glycosylphosphatidylinositol(GPI)-anchor biosynthesis, Metabolic pathways
COPI coat complex subunit beta 1	P53618	COPB1		0.0406905	-0.0210557	0.102437	13.9287	1.34701	0.18827	0.647235	-5.31985	NA
ubiquitin conjugating enzyme E2 D3	P61077	UBE2D3		0.0642763	-0.0332676	0.16182	8.9117	1.34691	0.188302	0.647235	-5.31998	Ubiquitin mediated proteolysis, Protein processing in endoplasmic reticulum
ASH2 like, histone lysine methyltransferase complex subunit	Q9UBL3	ASH2L		-0.114207	-0.287543	0.0591281	8.52842	-1.34678	0.188345	0.647235	-5.32015	NA
WD and tetratricopeptide repeats 1	Q8N5D0	WDTC1		-0.0806759	-0.203151	0.0417997	7.7124	-1.34643	0.188456	0.647235	-5.32059	NA
FIG4 phosphoinositide 5-phosphatase	Q92562	FIG4		0.127348	-0.0659907	0.320687	7.55554	1.34636	0.188477	0.647235	-5.32067	NA
periostin	Q15063	POSTN		-0.192531	-0.484974	0.0999117	10.8219	-1.3457	0.188687	0.64756	-5.3215	NA
ILK associated serine/threonine phosphatase	Q9H0C8	ILKAP		-0.0473129	-0.119267	0.0246408	10.4047	-1.34405	0.189215	0.648554	-5.32357	NA
ubiquinol-cytochrome c reductase complex assembly factor 2	Q9BRT2	UQCC2		-0.117478	-0.29621	0.0612541	8.0987	-1.34352	0.189386	0.648554	-5.32423	NA
keratin 18	P05783	KRT18		-0.457207	-1.1529	0.238485	10.6477	-1.34334	0.189443	0.648554	-5.32446	Pathogenic Escherichia coli infection
cullin associated and neddylation dissociated 1	Q86VP6	CAND1		-0.0437277	-0.110272	0.0228166	14.0367	-1.34318	0.189492	0.648554	-5.32465	NA
dimethylarginine dimethylaminohydrolase 1	O94760	DDAH1		0.104963	-0.0547932	0.264719	10.4427	1.34297	0.189559	0.648554	-5.32491	NA
dihydrolipoamide S-succinyltransferase	P36957	DLST		-0.126027	-0.31802	0.0659662	12.3389	-1.34173	0.189956	0.649513	-5.32647	Citrate cycle (TCA cycle), Lysine degradation, Metabolic pathways
G protein subunit alpha q	P50148	GNAQ		-0.07222	-0.182344	0.0379045	10.7101	-1.34049	0.190356	0.649603	-5.32802	Calcium signaling pathway, Vascular smooth muscle contraction, Gap junction, Long-term potentiation, Long-term depression, GnRH signaling pathway, Melanogenesis, Salivary secretion, Gastric acid secretion, Pancreatic secretion, Alzheimer's disease, Huntington's disease, Chagas disease (American trypanosomiasis), African trypanosomiasis, Amoebiasis
sorting nexin 8	Q9Y5X2	SNX8		0.0899003	-0.0472654	0.227066	9.87534	1.33969	0.190612	0.649603	-5.32902	NA
peptidylprolyl cis/trans isomerase, NIMA-interacting 4	Q9Y237	PIN4		0.141404	-0.0743621	0.35717	9.925	1.33958	0.190649	0.649603	-5.32916	NA
IST1 factor associated with ESCRT-III	P53990	IST1		0.0505137	-0.0265711	0.127598	11.1423	1.33946	0.190687	0.649603	-5.32931	NA
CDC42 binding protein kinase alpha	Q5VT25	CDC42BPA		-0.0608202	-0.153635	0.0319943	11.035	-1.33943	0.190695	0.649603	-5.32934	NA
bromodomain adjacent to zinc finger domain 1B	Q9UIG0	BAZ1B		-0.0843427	-0.213166	0.0444802	10.5554	-1.33827	0.191069	0.649603	-5.33079	NA
ADP ribosylation factor like GTPase 4C	P56559	ARL4C		0.0707555	-0.0373197	0.178831	6.02808	1.33821	0.19109	0.649603	-5.33087	NA
QKI, KH domain containing RNA binding	Q96PU8	QKI		-0.071416	-0.180521	0.0376892	10.7146	-1.33795	0.191173	0.649603	-5.33119	NA
CDKN2A interacting protein	Q9NXV6	CDKN2AIP		-0.0509901	-0.12892	0.0269397	10.007	-1.33743	0.191339	0.649603	-5.33184	NA
TAO kinase 2	Q9UL54	TAOK2		-0.102772	-0.259857	0.0543132	9.41698	-1.3373	0.191382	0.649603	-5.332	MAPK signaling pathway
leupaxin	O60711	LPXN		0.218127	-0.115341	0.551595	10.5265	1.33704	0.191466	0.649603	-5.33233	NA
SIL1 nucleotide exchange factor	Q9H173	SIL1		0.0987647	-0.0522415	0.249771	10.3141	1.33689	0.191514	0.649603	-5.33251	Protein processing in endoplasmic reticulum
ubiquinol-cytochrome c reductase core protein 1	P31930	UQCRC1		-0.0618031	-0.15631	0.0327039	11.3921	-1.3367	0.191574	0.649603	-5.33274	Oxidative phosphorylation, Metabolic pathways, Cardiac muscle contraction, Alzheimer's disease, Parkinson's disease, Huntington's disease
huntingtin interacting protein K	Q9NX55	HYPK		0.130077	-0.0688774	0.329031	8.49428	1.3364	0.191673	0.649603	-5.33313	NA
talin 1	Q9Y490	TLN1		-0.0612115	-0.154868	0.0324454	15.9207	-1.33593	0.191825	0.649603	-5.33371	Focal adhesion
RNA polymerase II, I and III subunit L	P62875	POLR2L		0.0615868	-0.0326495	0.155823	9.20371	1.33585	0.191849	0.649603	-5.3338	Purine metabolism, Pyrimidine metabolism, Metabolic pathways, RNA polymerase, Huntington's disease
UTP15 small subunit processome component	Q8TED0	UTP15		-0.0654108	-0.165545	0.0347231	9.3766	-1.33523	0.192049	0.649885	-5.33458	Ribosome biogenesis in eukaryotes
KIAA0754	O94854	KIAA0754		-0.095268	-0.241197	0.0506607	6.43477	-1.33443	0.192309	0.650254	-5.33558	NA
fatty acid desaturase 2	O95864	FADS2		-0.166132	-0.420721	0.0884578	9.374	-1.33383	0.192503	0.650254	-5.33632	alpha-Linolenic acid metabolism, Biosynthesis of unsaturated fatty acids, PPAR signaling pathway
transformation/transcription domain associated protein	Q9Y4A5	TRRAP		-0.104833	-0.265487	0.0558214	9.28772	-1.33381	0.192509	0.650254	-5.33635	NA
ubiquitin domain containing 2	Q8WUN7	UBTD2		0.0571887	-0.0304788	0.144856	7.69808	1.3334	0.192642	0.650254	-5.33686	NA
myosin heavy chain 10	P35580	MYH10		-0.223657	-0.566671	0.119357	14.1717	-1.33278	0.192842	0.650254	-5.33762	Tight junction, Regulation of actin cytoskeleton, Viral myocarditis
ubiquitin fold modifier 1	P61960	UFM1		0.0848116	-0.0453333	0.214957	10.1315	1.33204	0.193084	0.650254	-5.33855	NA
tripartite motif containing 22	Q8IYM9	TRIM22		-0.0658574	-0.166926	0.0352109	8.24655	-1.33192	0.193122	0.650254	-5.3387	NA
aprataxin	Q7Z2E3	APTX		-0.0616004	-0.15614	0.0329393	7.81001	-1.33186	0.193143	0.650254	-5.33877	NA
C-X9-C motif containing 1	Q7Z7K0	CMC1		-0.0747484	-0.189485	0.0399881	8.43527	-1.33165	0.193211	0.650254	-5.33904	NA
C1GALT1 specific chaperone 1	Q96EU7	C1GALT1C1		0.126441	-0.0676934	0.320576	9.00844	1.3313	0.193325	0.650254	-5.33947	Mucin type O-Glycan biosynthesis, Metabolic pathways
coiled-coil and C2 domain containing 1A	Q6P1N0	CC2D1A		-0.0430222	-0.109174	0.0231296	11.3038	-1.32935	0.193958	0.65199	-5.34189	NA
syntaxin binding protein 1	P61764	STXBP1		0.05969	-0.0321222	0.151502	10.6848	1.32889	0.194107	0.652096	-5.34245	NA
ATPase 13A3	Q9H7F0	ATP13A3		-0.0934393	-0.237403	0.0505247	9.89525	-1.32667	0.194831	0.654136	-5.3452	NA
AFG3 like matrix AAA peptidase subunit 2	Q9Y4W6	AFG3L2		-0.0485245	-0.123324	0.0262752	12.1711	-1.32602	0.195046	0.65446	-5.34601	NA
ribosomal protein S6 kinase B1	P23443	RPS6KB1		-0.0748916	-0.190378	0.0405948	8.21997	-1.32553	0.195204	0.654556	-5.34661	ErbB signaling pathway, mTOR signaling pathway, TGF-beta signaling pathway, Fc gamma R-mediated phagocytosis, Insulin signaling pathway, Acute myeloid leukemia
ribosomal protein lateral stalk subunit P1	P05386	RPLP1		0.108594	-0.0590404	0.276229	10.0317	1.32413	0.195663	0.654556	-5.34835	Ribosome
calcium/calmodulin dependent serine protein kinase	O14936	CASK		-0.0843638	-0.214595	0.0458674	10.0287	-1.32413	0.195665	0.654556	-5.34835	Tight junction
SH3 domain containing GRB2 like, endophilin B2	Q9NR46	SH3GLB2		-0.0766221	-0.194926	0.0416814	10.9372	-1.32387	0.19575	0.654556	-5.34867	Endocytosis
5-methyltetrahydrofolate-homocysteine methyltransferase	Q99707	MTR		0.0531848	-0.0289495	0.135319	12.0964	1.32359	0.195843	0.654556	-5.34902	Cysteine and methionine metabolism, Selenocompound metabolism, One carbon pool by folate, Metabolic pathways
CXXC motif containing zinc binding protein	Q9NWV4	CZIB		0.0596195	-0.0324563	0.151695	10.5107	1.32352	0.195863	0.654556	-5.3491	NA
cytochrome c oxidase subunit 7A1	P24310	COX7A1		0.142363	-0.0776513	0.362377	7.20577	1.32262	0.196161	0.654556	-5.35022	Oxidative phosphorylation, Cardiac muscle contraction, Alzheimer's disease, Parkinson's disease, Huntington's disease
fibronectin 1	P02751	FN1		-0.162893	-0.414667	0.0888809	14.3615	-1.32245	0.196215	0.654556	-5.35042	Focal adhesion, ECM-receptor interaction, Regulation of actin cytoskeleton, Bacterial invasion of epithelial cells, Amoebiasis, Pathways in cancer, Small cell lung cancer
carnosine dipeptidase 2	Q96KP4	CNDP2		0.0856546	-0.0467851	0.218094	11.8708	1.32197	0.196374	0.654556	-5.35102	NA
RAB30, member RAS oncogene family	Q15771	RAB30		0.0930208	-0.0508851	0.236927	9.77781	1.32127	0.196606	0.654556	-5.35189	NA
dynactin subunit 3	O75935	DCTN3		0.0493201	-0.0270041	0.125644	11.3802	1.32084	0.196745	0.654556	-5.35241	NA
chitobiase	Q01459	CTBS		0.115834	-0.0634463	0.295115	9.1246	1.32067	0.196803	0.654556	-5.35263	NA
DR1 associated protein 1	Q14919	DRAP1		0.0720277	-0.0394662	0.183522	8.59326	1.3205	0.196859	0.654556	-5.35284	NA
IQ motif containing GTPase activating protein 3	Q86VI3	IQGAP3		0.237227	-0.130246	0.604699	9.51917	1.31955	0.19717	0.654556	-5.354	Regulation of actin cytoskeleton
ubiquitin-fold modifier conjugating enzyme 1	Q9Y3C8	UFC1		0.0624933	-0.0343525	0.159339	10.6654	1.31899	0.197356	0.654556	-5.35469	NA
DnaJ heat shock protein family (Hsp40) member B2	P25686	DNAJB2		-0.0568563	-0.144972	0.0312591	9.20982	-1.31891	0.197382	0.654556	-5.35479	Protein processing in endoplasmic reticulum
POTE ankyrin domain family member F	A5A3E0	POTEF		0.179694	-0.0988228	0.45821	6.52974	1.31878	0.197427	0.654556	-5.35496	NA
NADH:ubiquinone oxidoreductase core subunit S7	O75251	NDUFS7		-0.0475216	-0.121188	0.0261451	8.85115	-1.31859	0.19749	0.654556	-5.35519	Oxidative phosphorylation, Metabolic pathways, Alzheimer's disease, Parkinson's disease, Huntington's disease
chromosome 12 open reading frame 43	Q96C57	C12orf43		0.0889946	-0.0490423	0.227031	7.45043	1.31782	0.197742	0.654556	-5.35613	NA
thymocyte nuclear protein 1	Q9P016	THYN1		-0.100702	-0.256912	0.0555079	10.0205	-1.31771	0.197781	0.654556	-5.35628	NA
interleukin 1 receptor associated kinase 1	P51617	IRAK1		-0.0777587	-0.198382	0.0428642	8.2672	-1.31767	0.197791	0.654556	-5.35631	Apoptosis, Toll-like receptor signaling pathway, Neurotrophin signaling pathway, Leishmaniasis, Chagas disease (American trypanosomiasis), Toxoplasmosis
solute carrier family 39 member 10	Q9ULF5	SLC39A10		-0.0968375	-0.247058	0.0533828	9.67171	-1.31766	0.197795	0.654556	-5.35633	NA
F-box protein 42	Q6P3S6	FBXO42		-0.0647523	-0.165202	0.035698	7.49937	-1.31763	0.197806	0.654556	-5.35637	NA
dihydrouridine synthase 2	Q9NX74	DUS2		-0.0675759	-0.172455	0.0373035	8.0406	-1.31701	0.198009	0.654556	-5.35712	NA
matrix metallopeptidase 3	P08254	MMP3		-0.249477	-0.636672	0.137719	8.54776	-1.31701	0.198012	0.654556	-5.35714	Rheumatoid arthritis
peroxiredoxin 6	P30041	PRDX6		0.136834	-0.0757071	0.349376	13.3651	1.31595	0.198361	0.655148	-5.35843	Phenylalanine metabolism, Metabolic pathways
WAS/WASL interacting protein family member 1	O43516	WIPF1		-0.0694657	-0.177416	0.0384842	9.50539	-1.31534	0.198565	0.655148	-5.35919	NA
casein kinase 2 beta	P67870	CSNK2B		-0.0684227	-0.174781	0.0379359	9.49712	-1.31497	0.198686	0.655148	-5.35964	Ribosome biogenesis in eukaryotes, Wnt signaling pathway, Adherens junction, Tight junction
zinc finger NFX1-type containing 1	Q9P2E3	ZNFX1		-0.0717783	-0.183381	0.0398245	9.22284	-1.31464	0.198796	0.655148	-5.36004	NA
dpy-19 like C-mannosyltransferase 3	Q6ZPD9	DPY19L3		0.0678451	-0.0376569	0.173347	6.66729	1.31446	0.198857	0.655148	-5.36027	NA
TRIO and F-actin binding protein	Q9H2D6	TRIOBP		-0.087895	-0.224588	0.0487979	11.8338	-1.31434	0.198897	0.655148	-5.36042	NA
prolyl 3-hydroxylase family member 4 (inactive)	Q92791	P3H4		0.0770525	-0.0429244	0.197029	11.7966	1.31274	0.199429	0.656512	-5.36238	NA
HGF activator	Q04756	HGFAC		0.105515	-0.0588317	0.269862	8.99374	1.31233	0.199565	0.656573	-5.36288	NA
plasminogen activator, urokinase receptor	Q03405	PLAUR		0.128694	-0.0718497	0.329239	9.54992	1.31171	0.19977	0.656782	-5.36364	Complement and coagulation cascades
major facilitator superfamily domain containing 1	Q9H3U5	MFSD1		0.156158	-0.087235	0.399551	7.91564	1.31143	0.199865	0.656782	-5.36398	NA
elongation factor Tu GTP binding domain containing 2	Q15029	EFTUD2		-0.0655038	-0.167635	0.0366274	11.8839	-1.31098	0.200014	0.656884	-5.36453	Spliceosome
ADP ribosylation factor like GTPase 6 interacting protein 1	Q15041	ARL6IP1		-0.0906575	-0.232072	0.0507567	9.49577	-1.31039	0.200212	0.657127	-5.36526	NA
sec1 family domain containing 1	Q8WVM8	SCFD1		-0.060016	-0.153657	0.0336251	11.8912	-1.31005	0.200323	0.657127	-5.36567	NA
protein tyrosine phosphatase non-receptor type 2	P17706	PTPN2		-0.0537085	-0.137624	0.0302074	9.4193	-1.30824	0.20093	0.658727	-5.36789	NA
matrix metallopeptidase 1	P03956	MMP1		-0.184133	-0.471982	0.103717	10.3336	-1.30754	0.201164	0.659066	-5.36874	PPAR signaling pathway, Pathways in cancer, Bladder cancer, Rheumatoid arthritis
LSM1 homolog, mRNA degradation associated	O15116	LSM1		0.0710634	-0.0400545	0.182181	7.93191	1.30723	0.20127	0.659066	-5.36913	RNA degradation
nucleoporin 35	Q8NFH5	NUP35		-0.11459	-0.293857	0.0646774	7.42587	-1.30657	0.201488	0.659314	-5.36992	RNA transport
NDRG family member 3	Q9UGV2	NDRG3		0.0801584	-0.0452716	0.205588	9.70377	1.30628	0.201587	0.659314	-5.37028	NA
microtubule associated monooxygenase, calponin and LIM domain containing 3	Q7RTP6	MICAL3		-0.0756705	-0.194109	0.0427677	9.6536	-1.30594	0.201701	0.659314	-5.3707	NA
NSF attachment protein gamma	Q99747	NAPG		0.0567702	-0.0321691	0.145709	11.4709	1.30471	0.202113	0.659314	-5.37219	NA
NADH:ubiquinone oxidoreductase subunit A7	O95182	NDUFA7		-0.103934	-0.266767	0.0588986	10.2598	-1.30468	0.202123	0.659314	-5.37223	Oxidative phosphorylation, Metabolic pathways, Alzheimer's disease, Parkinson's disease, Huntington's disease
serine/threonine kinase 24	Q9Y6E0	STK24		0.0401054	-0.0227458	0.102956	11.6752	1.3043	0.202252	0.659314	-5.3727	NA
cysteine rich protein 2	P52943	CRIP2		-0.250462	-0.642995	0.142071	10.3767	-1.30423	0.202276	0.659314	-5.37279	NA
SPG21 abhydrolase domain containing, maspardin	Q9NZD8	SPG21		0.0891762	-0.0505892	0.228942	9.19041	1.30418	0.202292	0.659314	-5.37284	NA
proliferation and apoptosis adaptor protein 15	Q15121	PEA15		0.0821626	-0.0467564	0.211081	11.5593	1.30271	0.202789	0.659674	-5.37464	NA
transformer 2 beta homolog	P62995	TRA2B		-0.0539201	-0.138526	0.0306861	10.635	-1.30268	0.202798	0.659674	-5.37468	Spliceosome
cell division cycle 27	P30260	CDC27		-0.0530722	-0.136353	0.0302087	10.7468	-1.3026	0.202825	0.659674	-5.37477	Cell cycle, Oocyte meiosis, Ubiquitin mediated proteolysis, Progesterone-mediated oocyte maturation
carbamoyl-phosphate synthetase 2, aspartate transcarbamylase, and dihydroorotase	P27708	CAD		0.0619141	-0.0352528	0.159081	12.6912	1.30245	0.202876	0.659674	-5.37496	Pyrimidine metabolism, Alanine, aspartate and glutamate metabolism, Metabolic pathways
brain abundant membrane attached signal protein 1	P80723	BASP1		-0.0917528	-0.235919	0.0524133	12.9196	-1.3009	0.203397	0.660982	-5.37684	NA
RAD18 E3 ubiquitin protein ligase	Q9NS91	RAD18		-0.121907	-0.313514	0.069699	7.65193	-1.3005	0.203535	0.661044	-5.37733	NA
glucose-6-phosphate isomerase	P06744	GPI		0.0855675	-0.0490002	0.220135	13.7503	1.29974	0.203791	0.661284	-5.37825	Glycolysis / Gluconeogenesis, Pentose phosphate pathway, Starch and sucrose metabolism, Amino sugar and nucleotide sugar metabolism, Metabolic pathways
prefoldin subunit 4	Q9NQP4	PFDN4		0.0766864	-0.0439297	0.197303	10.1588	1.29958	0.203846	0.661284	-5.37845	NA
intraflagellar transport 20	Q8IY31	IFT20		0.0890538	-0.0512435	0.229351	5.88167	1.29745	0.204566	0.662854	-5.38103	NA
jumping translocation breakpoint	O76095	JTB		-0.0837441	-0.215688	0.0482002	8.9625	-1.29734	0.204606	0.662854	-5.38117	NA
calpain small subunit 1	P04632	CAPNS1		0.0512488	-0.0295208	0.132018	11.9146	1.29695	0.204735	0.662854	-5.38164	NA
zinc finger and BTB domain containing 47	Q9UFB7	ZBTB47		-0.0876517	-0.225929	0.0506256	6.00466	-1.29568	0.205168	0.662854	-5.38318	NA
membrane bound O-acyltransferase domain containing 7	Q96N66	MBOAT7		-0.11114	-0.286494	0.0642131	10.4556	-1.29553	0.205221	0.662854	-5.38337	Glycerophospholipid metabolism
methionine adenosyltransferase 2B	Q9NZL9	MAT2B		0.0672674	-0.0388648	0.1734	11.2276	1.29553	0.205221	0.662854	-5.38337	Cysteine and methionine metabolism, Metabolic pathways
SEC61 translocon subunit gamma	P60059	SEC61G		-0.144558	-0.372716	0.0836001	6.94479	-1.29507	0.205374	0.662854	-5.38392	Protein export, Protein processing in endoplasmic reticulum, Phagosome, Vibrio cholerae infection
small nuclear ribonucleoprotein polypeptide A	P09012	SNRPA		-0.0703645	-0.181426	0.0406968	10.9723	-1.29503	0.20539	0.662854	-5.38397	Spliceosome
serpin family H member 1	P50454	SERPINH1		0.0651247	-0.0377124	0.167962	14.8694	1.29445	0.205588	0.662854	-5.38467	NA
BAG cochaperone 2	O95816	BAG2		-0.0804477	-0.207512	0.0466171	11.5295	-1.29413	0.205697	0.662854	-5.38506	Protein processing in endoplasmic reticulum
kallikrein B1	P03952	KLKB1		-0.165595	-0.427182	0.0959913	7.65777	-1.29396	0.205754	0.662854	-5.38526	Complement and coagulation cascades
signal induced proliferation associated 1 like 3	O60292	SIPA1L3		-0.061539	-0.158752	0.0356737	8.80867	-1.29395	0.205758	0.662854	-5.38528	NA
microtubule associated monooxygenase, calponin and LIM domain containing 2	O94851	MICAL2		-0.0790188	-0.203909	0.0458711	11.842	-1.29328	0.205987	0.662951	-5.38609	NA
integral membrane protein 2C	Q9NQX7	ITM2C		-0.159673	-0.412167	0.0928203	7.51343	-1.29262	0.206211	0.662951	-5.38689	NA
calreticulin	P27797	CALR		0.0654473	-0.0381053	0.169	15.0758	1.29187	0.206467	0.662951	-5.38779	Protein processing in endoplasmic reticulum, Phagosome, Antigen processing and presentation, Chagas disease (American trypanosomiasis)
RAB8A, member RAS oncogene family	P61006	RAB8A		-0.05622	-0.145176	0.0327355	12.093	-1.29184	0.206479	0.662951	-5.38784	Pancreatic secretion
L-2-hydroxyglutarate dehydrogenase	Q9H9P8	L2HGDH		0.0650223	-0.0378888	0.167933	6.89846	1.29148	0.2066	0.662951	-5.38826	Butanoate metabolism
family with sequence similarity 83 member G	A6ND36	FAM83G		-0.0747478	-0.193086	0.0435902	8.54258	-1.29111	0.206727	0.662951	-5.38871	NA
calcium homeostasis endoplasmic reticulum protein	Q8IWX8	CHERP		-0.080981	-0.209223	0.047261	10.3842	-1.29075	0.206851	0.662951	-5.38915	Spliceosome
thioredoxin related transmembrane protein 3	Q96JJ7	TMX3		-0.0570925	-0.147505	0.03332	11.6768	-1.29074	0.206854	0.662951	-5.38916	NA
solute carrier family 9 member A6	Q92581	SLC9A6		-0.0691117	-0.178603	0.0403797	7.99831	-1.29021	0.207035	0.662951	-5.3898	Cardiac muscle contraction
splicing factor 3b subunit 4	Q15427	SF3B4		-0.126599	-0.327208	0.0740103	8.36973	-1.28994	0.20713	0.662951	-5.39013	Spliceosome
PDZ and LIM domain 2	Q96JY6	PDLIM2		-0.117987	-0.304981	0.0690067	10.264	-1.28972	0.207202	0.662951	-5.39039	NA
trafficking protein particle complex 6B	Q86SZ2	TRAPPC6B		0.0672117	-0.0393848	0.173808	9.02616	1.28882	0.207514	0.662951	-5.39149	NA
ATP synthase peripheral stalk-membrane subunit b	P24539	ATP5PB		-0.05013	-0.129646	0.0293856	12.2155	-1.28865	0.207571	0.662951	-5.39169	Oxidative phosphorylation, Metabolic pathways, Alzheimer's disease, Parkinson's disease, Huntington's disease
ATPase H+ transporting V1 subunit H	Q9UI12	ATP6V1H		0.0658731	-0.03863	0.170376	11.5655	1.28845	0.207639	0.662951	-5.39193	Oxidative phosphorylation, Metabolic pathways, Lysosome, Phagosome, Vibrio cholerae infection, Epithelial cell signaling in Helicobacter pylori infection, Rheumatoid arthritis
purine nucleoside phosphorylase	P00491	PNP		0.14384	-0.084431	0.372112	11.8036	1.28801	0.207791	0.662951	-5.39246	Purine metabolism, Pyrimidine metabolism, Nicotinate and nicotinamide metabolism, Metabolic pathways
sorting nexin 17	Q15036	SNX17		0.0465946	-0.0273757	0.120565	10.4744	1.28756	0.207945	0.662951	-5.393	NA
proteasome 20S subunit beta 2	P49721	PSMB2		0.058013	-0.0341398	0.150166	11.3327	1.28678	0.208212	0.662951	-5.39394	Proteasome
sphingosine-1-phosphate phosphatase 1	Q9BX95	SGPP1		-0.0697418	-0.180527	0.041043	9.52047	-1.28677	0.208215	0.662951	-5.39395	Sphingolipid metabolism
SPRY domain containing 7	Q5W111	SPRYD7		0.0543915	-0.0320234	0.140806	9.37313	1.28656	0.208288	0.662951	-5.3942	NA
general transcription factor IIIC subunit 4	Q9UKN8	GTF3C4		-0.0641864	-0.166176	0.0378033	8.33749	-1.2864	0.208344	0.662951	-5.3944	NA
La ribonucleoprotein 6, translational regulator	Q9BRS8	LARP6		-0.0743627	-0.192527	0.0438018	9.2335	-1.28634	0.208363	0.662951	-5.39447	NA
small nuclear ribonucleoprotein U5 subunit 40	Q96DI7	SNRNP40		-0.0652418	-0.168944	0.0384609	10.4592	-1.28595	0.208498	0.662951	-5.39494	Spliceosome
ADAM metallopeptidase domain 9	Q13443	ADAM9		-0.0706329	-0.182955	0.0416888	11.1598	-1.28538	0.208694	0.662951	-5.39562	NA
RAB6C, member RAS oncogene family	Q9H0N0	RAB6C		0.131964	-0.077914	0.341843	9.129	1.28522	0.20875	0.662951	-5.39582	NA
ubiquitin protein ligase E3 component n-recognin 4	Q5T4S7	UBR4		-0.0472881	-0.122511	0.0279344	13.8274	-1.28497	0.208836	0.662951	-5.39612	NA
translocase of outer mitochondrial membrane 40	O96008	TOMM40		-0.0516084	-0.13373	0.030513	10.3318	-1.28456	0.208979	0.662951	-5.39662	Amyotrophic lateral sclerosis (ALS)
solute carrier family 25 member 5	P05141	SLC25A5		-0.0596518	-0.154641	0.0353373	12.0989	-1.28363	0.2093	0.662951	-5.39774	Calcium signaling pathway, Parkinson's disease, Huntington's disease
glutathione S-transferase pi 1	P09211	GSTP1		0.105397	-0.0624789	0.273273	12.8936	1.2833	0.209412	0.662951	-5.39813	Glutathione metabolism, Metabolism of xenobiotics by cytochrome P450, Drug metabolism - cytochrome P450, Pathways in cancer, Prostate cancer
UFM1 specific ligase 1	O94874	UFL1		-0.0316615	-0.0820963	0.0187734	12.8793	-1.28319	0.209452	0.662951	-5.39827	NA
insulin receptor substrate 1	P35568	IRS1		-0.0897831	-0.232819	0.0532532	6.79179	-1.28303	0.209506	0.662951	-5.39845	Neurotrophin signaling pathway, Insulin signaling pathway, Adipocytokine signaling pathway, Type II diabetes mellitus, Aldosterone-regulated sodium reabsorption
sestrin 2	P58004	SESN2		0.0810686	-0.0481108	0.210248	8.41187	1.28277	0.209596	0.662951	-5.39877	p53 signaling pathway
collagen beta(1-O)galactosyltransferase 1	Q8NBJ5	COLGALT1		0.0637364	-0.0378446	0.165317	12.6514	1.28252	0.209683	0.662951	-5.39907	Lysine degradation, Other types of O-glycan biosynthesis
MAPK activated protein kinase 2	P49137	MAPKAPK2		0.0561143	-0.0333996	0.145628	11.1812	1.28136	0.210083	0.662951	-5.40046	MAPK signaling pathway, VEGF signaling pathway, Neurotrophin signaling pathway
gamma-glutamylamine cyclotransferase	Q9BVM4	GGACT		0.0968382	-0.0576522	0.251329	7.73963	1.28125	0.210122	0.662951	-5.40059	NA
OTU deubiquitinase, ubiquitin aldehyde binding 1	Q96FW1	OTUB1		0.0501132	-0.0298399	0.130066	11.3414	1.28117	0.21015	0.662951	-5.40069	NA
adaptor related protein complex 5 subunit sigma 1	Q9NUS5	AP5S1		0.0684745	-0.0407866	0.177736	7.90336	1.28101	0.210206	0.662951	-5.40088	NA
ankyrin repeat domain 13A	Q8IZ07	ANKRD13A		-0.0659747	-0.171276	0.0393266	10.8614	-1.28066	0.210328	0.662951	-5.40131	NA
WD repeat domain 7	Q9Y4E6	WDR7		0.0613809	-0.036617	0.159379	9.24262	1.28028	0.210458	0.662951	-5.40176	NA
solute carrier family 4 member 2	P04920	SLC4A2		-0.0832828	-0.216329	0.0497638	8.95392	-1.2795	0.210729	0.662951	-5.40269	Salivary secretion, Gastric acid secretion, Pancreatic secretion, Bile secretion
AU RNA binding methylglutaconyl-CoA hydratase	Q13825	AUH		0.12262	-0.0733207	0.31856	7.20019	1.27916	0.210846	0.662951	-5.4031	Valine, leucine and isoleucine degradation, Metabolic pathways
kelch like family member 18	O94889	KLHL18		0.0958734	-0.0573456	0.249092	7.88909	1.27901	0.210898	0.662951	-5.40328	NA
tetratricopeptide repeat domain 1	Q99614	TTC1		0.0616181	-0.0368665	0.160103	10.3271	1.27888	0.210945	0.662951	-5.40344	NA
mitochondrial ribosomal protein L22	Q9NWU5	MRPL22		-0.101536	-0.263894	0.0608222	8.16411	-1.2783	0.211144	0.662951	-5.40412	NA
collagen type XII alpha 1 chain	Q99715	COL12A1		-0.164298	-0.427036	0.0984401	14.4229	-1.2782	0.211181	0.662951	-5.40425	Protein digestion and absorption
VRK serine/threonine kinase 1	Q99986	VRK1		0.0687439	-0.0412978	0.178786	8.97744	1.27693	0.211623	0.662951	-5.40577	NA
acetoacetyl-CoA synthetase	Q86V21	AACS		-0.0789928	-0.205445	0.0474597	11.2743	-1.27688	0.211641	0.662951	-5.40583	Butanoate metabolism
actin related protein 3	P61158	ACTR3		-0.0434246	-0.112962	0.0261127	13.4791	-1.27646	0.211787	0.662951	-5.40634	NA
FAM20B glycosaminoglycan xylosylkinase	O75063	FAM20B		0.0532581	-0.0321223	0.138639	9.71781	1.27502	0.212289	0.662951	-5.40806	NA
phospholipase C gamma 1	P19174	PLCG1		0.0690228	-0.041639	0.179685	10.7939	1.27492	0.212322	0.662951	-5.40817	Inositol phosphate metabolism, Metabolic pathways, ErbB signaling pathway, Calcium signaling pathway, Phosphatidylinositol signaling system, VEGF signaling pathway, Natural killer cell mediated cytotoxicity, T cell receptor signaling pathway, Fc epsilon RI signaling pathway, Fc gamma R-mediated phagocytosis, Leukocyte transendothelial migration, Neurotrophin signaling pathway, Vibrio cholerae inf…
HPS3 biogenesis of lysosomal organelles complex 2 subunit 1	Q969F9	HPS3		0.0733347	-0.044249	0.190918	7.7345	1.27483	0.212356	0.662951	-5.40829	NA
inositol 1,4,5-trisphosphate receptor type 2	Q14571	ITPR2		-0.101193	-0.263483	0.0610969	8.22808	-1.27452	0.212461	0.662951	-5.40865	Calcium signaling pathway, Phosphatidylinositol signaling system, Oocyte meiosis, Vascular smooth muscle contraction, Gap junction, Long-term potentiation, Long-term depression, GnRH signaling pathway, Salivary secretion, Gastric acid secretion, Pancreatic secretion, Alzheimer's disease
WD repeat and FYVE domain containing 3	Q8IZQ1	WDFY3		-0.0641349	-0.166993	0.0387234	10.4084	-1.27451	0.212466	0.662951	-5.40866	NA
solute carrier family 9 member A7	Q96T83	SLC9A7		-0.099922	-0.26022	0.0603764	8.59678	-1.27415	0.212592	0.662951	-5.40909	NA
calcium regulated heat stable protein 1	Q9Y2V2	CARHSP1		-0.1227	-0.319554	0.0741546	9.89053	-1.27405	0.212627	0.662951	-5.40921	NA
plectin	Q15149	PLEC		-0.091707	-0.238844	0.0554299	16.1442	-1.274	0.212644	0.662951	-5.40927	NA
DIS3 like 3'-5' exoribonuclease 2	Q8IYB7	DIS3L2		-0.0529995	-0.13805	0.0320515	10.4343	-1.27374	0.212735	0.662951	-5.40958	NA
hemopexin	P02790	HPX		0.111335	-0.067443	0.290113	8.65589	1.27294	0.213017	0.662951	-5.41055	NA
kelch repeat and BTB domain containing 2	Q8IY47	KBTBD2		-0.0771598	-0.201066	0.0467467	8.08476	-1.27288	0.213038	0.662951	-5.41062	NA
Y-box binding protein 3	P16989	YBX3		-0.0554403	-0.144482	0.0336019	9.71823	-1.27268	0.213107	0.662951	-5.41085	Tight junction
ribosomal protein lateral stalk subunit P2	P05387	RPLP2		0.0539401	-0.0326938	0.140574	11.7052	1.27266	0.213113	0.662951	-5.41087	Ribosome
SECIS binding protein 2 like	Q93073	SECISBP2L		-0.0661038	-0.17228	0.0400725	7.36419	-1.27259	0.213139	0.662951	-5.41096	NA
torsin 1A interacting protein 2	Q8NFQ8	TOR1AIP2		-0.059133	-0.154164	0.0358978	9.33725	-1.2719	0.213378	0.662951	-5.41178	NA
integrin subunit alpha 4	P13612	ITGA4		0.165677	-0.100633	0.431987	10.7562	1.27164	0.213471	0.662951	-5.41209	Focal adhesion, ECM-receptor interaction, Cell adhesion molecules (CAMs), Hematopoietic cell lineage, Leukocyte transendothelial migration, Intestinal immune network for IgA production, Regulation of actin cytoskeleton, Leishmaniasis, Hypertrophic cardiomyopathy (HCM), Arrhythmogenic right ventricular cardiomyopathy (ARVC), Dilated cardiomyopathy
oxysterol binding protein	P22059	OSBP		0.0370224	-0.0224904	0.0965352	12.2752	1.27158	0.213492	0.662951	-5.41216	NA
adenine phosphoribosyltransferase	P07741	APRT		0.0658798	-0.0400485	0.171808	11.6976	1.27124	0.213609	0.662951	-5.41256	Purine metabolism, Metabolic pathways
transcription factor B2, mitochondrial	Q9H5Q4	TFB2M		-0.0735116	-0.19172	0.044697	7.61322	-1.27115	0.213644	0.662951	-5.41268	NA
syntaxin 12	Q86Y82	STX12		-0.0971914	-0.253604	0.0592211	11.3788	-1.27012	0.214004	0.663385	-5.4139	Phagosome
ribosomal protein L35a	P18077	RPL35A		-0.0653063	-0.170424	0.039811	11.9268	-1.2699	0.214081	0.663385	-5.41416	Ribosome
membrane palmitoylated protein 5	Q8N3R9	MPP5		0.131237	-0.0800382	0.342513	9.77046	1.26969	0.214156	0.663385	-5.41442	Tight junction
exportin 4	Q9C0E2	XPO4		0.056822	-0.0346989	0.148343	10.4996	1.26907	0.214374	0.663385	-5.41515	NA
C-type lectin domain family 3 member B	P05452	CLEC3B		-0.189972	-0.495999	0.116054	9.67337	-1.26888	0.21444	0.663385	-5.41538	NA
deoxyribose-phosphate aldolase	Q9Y315	DERA		0.0674221	-0.0412023	0.176046	9.91403	1.26871	0.214499	0.663385	-5.41558	Pentose phosphate pathway
SH3 domain binding glutamate rich protein like	O75368	SH3BGRL		0.0527412	-0.0322644	0.137747	11.9913	1.26821	0.214676	0.663565	-5.41618	NA
kinesin light chain 1	Q07866	KLC1		-0.0442638	-0.115632	0.0271042	13.15	-1.26775	0.214837	0.663684	-5.41672	NA
UDP-glucose pyrophosphorylase 2	Q16851	UGP2		0.0869098	-0.053287	0.227107	13.2	1.26712	0.215058	0.663684	-5.41747	Pentose and glucuronate interconversions, Galactose metabolism, Starch and sucrose metabolism, Amino sugar and nucleotide sugar metabolism, Metabolic pathways
NADH dehydrogenase subunit 3	P03897	ND3		-0.0871648	-0.227777	0.0534476	7.21932	-1.26709	0.215072	0.663684	-5.41751	Oxidative phosphorylation, Metabolic pathways, Parkinson's disease
protein phosphatase 1 regulatory subunit 10	Q96QC0	PPP1R10		-0.0529045	-0.138289	0.0324797	8.52464	-1.2665	0.21528	0.663957	-5.41821	NA
La ribonucleoprotein 4B	Q92615	LARP4B		-0.0404018	-0.105633	0.0248293	10.6185	-1.266	0.215454	0.664027	-5.4188	NA
VPS37B subunit of ESCRT-I	Q9H9H4	VPS37B		-0.07029	-0.183799	0.0432194	7.97241	-1.26576	0.215541	0.664027	-5.41909	Endocytosis
bolA family member 3	Q53S33	BOLA3		-0.062378	-0.163159	0.038403	8.24576	-1.26515	0.215756	0.664187	-5.41981	NA
dedicator of cytokinesis 1	Q14185	DOCK1		-0.0464877	-0.121641	0.0286659	11.3754	-1.26438	0.216028	0.664187	-5.42073	Focal adhesion, Regulation of actin cytoskeleton, Bacterial invasion of epithelial cells, Shigellosis
metadherin	Q86UE4	MTDH		-0.0454346	-0.118895	0.0280259	12.5024	-1.26422	0.216085	0.664187	-5.42092	NA
zinc finger AN1-type containing 2B	Q8WV99	ZFAND2B		-0.0797648	-0.208769	0.0492392	7.66308	-1.26385	0.216214	0.664187	-5.42135	NA
fibronectin type III domain containing 3A	Q9Y2H6	FNDC3A		-0.0623555	-0.16324	0.038529	11.4179	-1.26339	0.216376	0.664187	-5.42189	NA
YTH domain containing 2	Q9H6S0	YTHDC2		-0.0676073	-0.176996	0.0417818	8.71072	-1.26331	0.216408	0.664187	-5.422	NA
dymeclin	Q7RTS9	DYM		0.0565573	-0.0349567	0.148071	9.93198	1.26325	0.216427	0.664187	-5.42206	NA
CDP-diacylglycerol--inositol 3-phosphatidyltransferase	O14735	CDIPT		0.088597	-0.0549657	0.23216	9.47689	1.26144	0.21707	0.664236	-5.42421	Inositol phosphate metabolism, Glycerophospholipid metabolism, Metabolic pathways, Phosphatidylinositol signaling system
spliceosome associated factor 3, U4/U6 recycling protein	Q15020	SART3		-0.0558044	-0.146247	0.0346385	11.0035	-1.2612	0.217156	0.664236	-5.4245	NA
protein kinase N2	Q16513	PKN2		-0.0574434	-0.150557	0.0356701	10.6877	-1.261	0.217225	0.664236	-5.42473	NA
H2A.Z variant histone 1	P0C0S5	H2AZ1		0.159377	-0.0989784	0.417731	9.99587	1.26095	0.217245	0.664236	-5.4248	Systemic lupus erythematosus
proline rich coiled-coil 2C	Q9Y520	PRRC2C		-0.0472566	-0.123866	0.0293525	12.3713	-1.26087	0.217271	0.664236	-5.42488	NA
L antigen family member 3	Q14657	LAGE3		-0.0963694	-0.252654	0.0599152	6.76044	-1.26041	0.217436	0.664236	-5.42543	NA
clathrin light chain B	P09497	CLTB		-0.0702932	-0.184331	0.0437442	11.8898	-1.25995	0.217597	0.664236	-5.42597	Lysosome, Endocytosis, Huntington's disease, Bacterial invasion of epithelial cells
heparan-alpha-glucosaminide N-acetyltransferase	Q68CP4	HGSNAT		0.0875657	-0.0545106	0.229642	8.50317	1.2598	0.217653	0.664236	-5.42615	Glycosaminoglycan degradation, Metabolic pathways, Lysosome
phosphoribosyl pyrophosphate amidotransferase	Q06203	PPAT		0.0910887	-0.0568359	0.239013	9.98127	1.25867	0.218054	0.664236	-5.42748	Purine metabolism, Alanine, aspartate and glutamate metabolism, Metabolic pathways
acyl-CoA oxidase 3, pristanoyl	O15254	ACOX3		-0.0888238	-0.233071	0.0554232	11.1925	-1.25867	0.218055	0.664236	-5.42749	Fatty acid degradation, alpha-Linolenic acid metabolism, Biosynthesis of unsaturated fatty acids, Metabolic pathways, PPAR signaling pathway, Peroxisome
chromosome 18 open reading frame 32	Q8TCD1	C18orf32		-0.0833053	-0.218607	0.0519964	8.86165	-1.25851	0.21811	0.664236	-5.42767	NA
desmoplakin	P15924	DSP		-0.225838	-0.592705	0.141029	14.3336	-1.25828	0.218193	0.664236	-5.42794	Arrhythmogenic right ventricular cardiomyopathy (ARVC)
inositol monophosphatase 2	O14732	IMPA2		0.162621	-0.101617	0.426859	7.75282	1.25797	0.218305	0.664236	-5.42832	Inositol phosphate metabolism, Metabolic pathways, Phosphatidylinositol signaling system
arginine and glutamate rich 1	Q9NWB6	ARGLU1		-0.0674686	-0.177122	0.0421844	10.6286	-1.25768	0.218408	0.664236	-5.42866	NA
surfeit 4	O15260	SURF4		0.083623	-0.0523227	0.219569	10.57	1.25733	0.218533	0.664236	-5.42907	NA
syntaxin binding protein 4	Q6ZWJ1	STXBP4		-0.0419317	-0.110107	0.0262433	7.75964	-1.25721	0.218577	0.664236	-5.42922	NA
glycerol-3-phosphate acyltransferase 4	Q86UL3	GPAT4		0.0836905	-0.052381	0.219762	8.26238	1.25718	0.218586	0.664236	-5.42925	Glycerolipid metabolism, Glycerophospholipid metabolism, Metabolic pathways
CRK proto-oncogene, adaptor protein	P46108	CRK		0.0421022	-0.0263683	0.110573	11.6316	1.25687	0.218697	0.664236	-5.42961	MAPK signaling pathway, ErbB signaling pathway, Chemokine signaling pathway, Focal adhesion, Fc gamma R-mediated phagocytosis, Neurotrophin signaling pathway, Regulation of actin cytoskeleton, Insulin signaling pathway, Bacterial invasion of epithelial cells, Shigellosis, Pathways in cancer, Renal cell carcinoma, Chronic myeloid leukemia
thymidine kinase 2	O00142	TK2		0.108939	-0.0682322	0.28611	8.1999	1.25684	0.218709	0.664236	-5.42965	Pyrimidine metabolism, Drug metabolism - other enzymes, Metabolic pathways
interferon regulatory factor 2 binding protein 1	Q8IU81	IRF2BP1		-0.0557397	-0.146429	0.0349495	7.7405	-1.25631	0.218896	0.664441	-5.43027	NA
RNA polymerase II subunit B	P30876	POLR2B		-0.0484294	-0.127262	0.0304034	10.5815	-1.25571	0.21911	0.664728	-5.43098	Purine metabolism, Pyrimidine metabolism, Metabolic pathways, RNA polymerase, Huntington's disease
catenin delta 1	O60716	CTNND1		-0.0640055	-0.168235	0.0402244	12.413	-1.2552	0.219293	0.664922	-5.43158	Adherens junction, Leukocyte transendothelial migration
ceramide synthase 5	Q8N5B7	CERS5		-0.0666251	-0.175246	0.0419961	9.06219	-1.25375	0.219812	0.665819	-5.43329	NA
zinc finger CCCH-type containing 7A	Q8IWR0	ZC3H7A		-0.0516406	-0.135848	0.032567	10.542	-1.25351	0.219898	0.665819	-5.43357	NA
sperm associated antigen 7	O75391	SPAG7		0.0870926	-0.0549504	0.229136	8.2776	1.25329	0.219979	0.665819	-5.43384	NA
adenosylhomocysteinase	P23526	AHCY		-0.0344262	-0.0905842	0.0217319	13.0576	-1.25304	0.220067	0.665819	-5.43412	Cysteine and methionine metabolism, Metabolic pathways
septin 10	Q9P0V9	SEPTIN10		-0.158602	-0.417534	0.10033	9.40936	-1.25202	0.220433	0.666563	-5.43532	NA
transmembrane protein 192	Q8IY95	TMEM192		0.0952364	-0.0604493	0.250922	9.53826	1.25038	0.221022	0.667716	-5.43725	NA
glutathione synthetase	P48637	GSS		0.0450246	-0.0285899	0.118639	12.5345	1.25019	0.221092	0.667716	-5.43748	Glutathione metabolism, Metabolic pathways
mitochondrial intermediate peptidase	Q99797	MIPEP		0.0626996	-0.0398317	0.165231	9.63275	1.24996	0.221174	0.667716	-5.43774	NA
SRSF protein kinase 2	P78362	SRPK2		-0.0767923	-0.202472	0.0488875	9.19079	-1.24894	0.221543	0.668194	-5.43895	NA
prostaglandin-endoperoxide synthase 1	P23219	PTGS1		-0.307553	-0.810933	0.195827	10.284	-1.24886	0.221572	0.668194	-5.43904	Arachidonic acid metabolism, Metabolic pathways
PDZ and LIM domain 7	Q9NR12	PDLIM7		-0.0848454	-0.223835	0.0541442	12.8543	-1.24777	0.221964	0.668762	-5.44032	NA
WD repeat domain 4	P57081	WDR4	chr21	0.0704232	-0.0449684	0.185815	9.11	1.24747	0.222072	0.668762	-5.44067	NA
prostaglandin reductase 1	Q14914	PTGR1		-0.163548	-0.431683	0.104587	12.0921	-1.24676	0.222331	0.668762	-5.44151	NA
cornichon family AMPA receptor auxiliary protein 4	Q9P003	CNIH4		-0.120186	-0.31726	0.0768875	5.70172	-1.24656	0.2224	0.668762	-5.44173	NA
WD repeat domain 75	Q8IWA0	WDR75		-0.0620147	-0.16374	0.039711	10.1254	-1.2461	0.222568	0.668762	-5.44227	Ribosome biogenesis in eukaryotes
dynein light chain LC8-type 2	Q96FJ2	DYNLL2		0.0750315	-0.0481389	0.198202	9.20318	1.24516	0.222907	0.668762	-5.44337	Vasopressin-regulated water reabsorption
epoxide hydrolase 1	P07099	EPHX1		-0.124663	-0.329379	0.0800528	12.0139	-1.24473	0.223064	0.668762	-5.44388	Metabolism of xenobiotics by cytochrome P450, Bile secretion
fibroblast growth factor 2	P09038	FGF2		-0.0996301	-0.263283	0.0640233	10.743	-1.24438	0.22319	0.668762	-5.44428	MAPK signaling pathway, Regulation of actin cytoskeleton, Pathways in cancer, Melanoma
oxysterol binding protein like 2	Q9H1P3	OSBPL2		0.0905212	-0.0581883	0.239231	8.09392	1.24423	0.223246	0.668762	-5.44446	NA
switching B cell complex subunit SWAP70	Q9UH65	SWAP70		0.106878	-0.0687076	0.282463	12.0871	1.24419	0.223259	0.668762	-5.44451	NA
heme oxygenase 2	P30519	HMOX2		-0.092758	-0.245185	0.0596686	11.1467	-1.24388	0.223371	0.668762	-5.44487	Porphyrin and chlorophyll metabolism
SBDS ribosome maturation factor	Q9Y3A5	SBDS		0.0462652	-0.0297767	0.122307	12.5498	1.24363	0.223464	0.668762	-5.44517	Ribosome biogenesis in eukaryotes
cathepsin B	P07858	CTSB		0.105352	-0.0678182	0.278523	13.1657	1.24354	0.223496	0.668762	-5.44527	Lysosome, Antigen processing and presentation
BAR/IMD domain containing adaptor protein 2 like 1	Q9UHR4	BAIAP2L1		-0.0940313	-0.248622	0.0605596	9.42823	-1.2433	0.223581	0.668762	-5.44554	NA
eukaryotic translation initiation factor 1A domain containing	Q8N9N8	EIF1AD		-0.0845526	-0.223574	0.0544688	7.84161	-1.24318	0.223626	0.668762	-5.44569	NA
phosphorylase kinase regulatory subunit beta	Q93100	PHKB		-0.0845461	-0.223574	0.0544816	10.4578	-1.24303	0.223681	0.668762	-5.44587	Calcium signaling pathway, Insulin signaling pathway
FER tyrosine kinase	P16591	FER		-0.0831686	-0.220016	0.0536788	8.35607	-1.24226	0.223961	0.66894	-5.44677	Adherens junction
poly(ADP-ribose) polymerase family member 4	Q9UKK3	PARP4		0.0710208	-0.0458554	0.187897	12.709	1.24208	0.224027	0.66894	-5.44698	Base excision repair
capping actin protein of muscle Z-line subunit alpha 1	P52907	CAPZA1		0.0421821	-0.0272467	0.111611	12.0421	1.24187	0.224101	0.66894	-5.44721	NA
p21 (RAC1) activated kinase 4	O96013	PAK4		-0.0660751	-0.174966	0.0428162	9.62411	-1.24032	0.224667	0.670003	-5.44903	ErbB signaling pathway, Axon guidance, Focal adhesion, T cell receptor signaling pathway, Regulation of actin cytoskeleton, Renal cell carcinoma
UFM1 specific peptidase 2	Q9NUQ7	UFSP2		-0.0563739	-0.149338	0.0365905	9.34844	-1.23951	0.224962	0.670003	-5.44997	NA
F-box protein 7	Q9Y3I1	FBXO7		0.0419065	-0.0272118	0.111025	10.0015	1.2393	0.225038	0.670003	-5.45022	NA
oxysterol binding protein like 5	Q9H0X9	OSBPL5		-0.0582443	-0.154328	0.0378394	9.78445	-1.23906	0.225126	0.670003	-5.4505	NA
glutamine amidotransferase like class 1 domain containing 1	Q8NB37	GATD1		0.101807	-0.0661646	0.269778	7.7712	1.23888	0.225191	0.670003	-5.4507	NA
NFKB inhibitor interacting Ras like 1	Q9NYS0	NKIRAS1		0.0876709	-0.0569991	0.232341	7.35213	1.2387	0.225258	0.670003	-5.45092	NA
proteasome 26S subunit, non-ATPase 11	O00231	PSMD11		0.0317435	-0.020654	0.084141	12.9425	1.23832	0.225395	0.670003	-5.45136	Proteasome
proliferating cell nuclear antigen	P12004	PCNA		0.11295	-0.0735005	0.2994	11.9943	1.23826	0.225419	0.670003	-5.45143	DNA replication, Base excision repair, Nucleotide excision repair, Mismatch repair, Cell cycle
myosin phosphatase Rho interacting protein	Q6WCQ1	MPRIP		-0.0596168	-0.158184	0.0389506	12.2109	-1.2363	0.226134	0.671741	-5.45371	NA
brain protein I3	O95415	BRI3		-0.0567955	-0.150733	0.0371423	7.18354	-1.23584	0.226303	0.671741	-5.45424	NA
RNA binding motif protein 26	Q5T8P6	RBM26		0.0574471	-0.0376026	0.152497	10.1015	1.2354	0.226466	0.671741	-5.45476	NA
pyridoxal phosphate binding protein	O94903	PLPBP		0.0747879	-0.049058	0.198634	10.0888	1.23435	0.22685	0.671741	-5.45597	NA
solute carrier family 4 member 1 adaptor protein	Q9BWU0	SLC4A1AP		-0.0690957	-0.183575	0.0453835	9.39769	-1.23371	0.227085	0.671741	-5.45672	NA
caspase 3	P42574	CASP3		-0.0557026	-0.147998	0.0365927	7.86151	-1.23363	0.227115	0.671741	-5.45681	MAPK signaling pathway, p53 signaling pathway, Apoptosis, Natural killer cell mediated cytotoxicity, Alzheimer's disease, Parkinson's disease, Amyotrophic lateral sclerosis (ALS), Huntington's disease, Epithelial cell signaling in Helicobacter pylori infection, Toxoplasmosis, Amoebiasis, Pathways in cancer, Colorectal cancer, Viral myocarditis
golgi phosphoprotein 3 like	Q9H4A5	GOLPH3L		0.0641254	-0.042169	0.17042	7.77189	1.23313	0.227298	0.671741	-5.45739	NA
SHOC2 leucine rich repeat scaffold protein	Q9UQ13	SHOC2		-0.0555634	-0.147677	0.0365498	9.09197	-1.23298	0.227354	0.671741	-5.45757	NA
protein disulfide isomerase family A member 4	P13667	PDIA4		0.0825045	-0.054295	0.219304	14.1994	1.23277	0.22743	0.671741	-5.45781	Protein processing in endoplasmic reticulum, Vibrio cholerae infection
eva-1 homolog B	Q9NVM1	EVA1B		0.101388	-0.066928	0.269703	6.27588	1.23126	0.227986	0.671741	-5.45956	NA
ring finger protein 113A	O15541	RNF113A		-0.0487382	-0.12968	0.032204	7.81123	-1.23079	0.22816	0.671741	-5.46011	NA
metallo-beta-lactamase domain containing 2	Q68D91	MBLAC2		-0.0739711	-0.196924	0.0489815	9.52238	-1.22974	0.228547	0.671741	-5.46132	NA
transmembrane protein 41B	Q5BJD5	TMEM41B		-0.0714535	-0.190256	0.0473491	7.37246	-1.22938	0.228679	0.671741	-5.46174	NA
H4 clustered histone 1	P62805	H4C1		0.104165	-0.0692471	0.277577	13.1874	1.22781	0.22926	0.671741	-5.46355	Systemic lupus erythematosus
H4 clustered histone 11	P62805	H4C11		0.104165	-0.0692471	0.277577	13.1874	1.22781	0.22926	0.671741	-5.46355	Systemic lupus erythematosus
H4 clustered histone 12	P62805	H4C12		0.104165	-0.0692471	0.277577	13.1874	1.22781	0.22926	0.671741	-5.46355	Systemic lupus erythematosus
H4 clustered histone 13	P62805	H4C13		0.104165	-0.0692471	0.277577	13.1874	1.22781	0.22926	0.671741	-5.46355	Systemic lupus erythematosus
H4 clustered histone 14	P62805	H4C14		0.104165	-0.0692471	0.277577	13.1874	1.22781	0.22926	0.671741	-5.46355	Systemic lupus erythematosus
H4 clustered histone 15	P62805	H4C15		0.104165	-0.0692471	0.277577	13.1874	1.22781	0.22926	0.671741	-5.46355	Systemic lupus erythematosus
H4 clustered histone 2	P62805	H4C2		0.104165	-0.0692471	0.277577	13.1874	1.22781	0.22926	0.671741	-5.46355	Systemic lupus erythematosus
H4 clustered histone 3	P62805	H4C3		0.104165	-0.0692471	0.277577	13.1874	1.22781	0.22926	0.671741	-5.46355	Systemic lupus erythematosus
H4 clustered histone 4	P62805	H4C4		0.104165	-0.0692471	0.277577	13.1874	1.22781	0.22926	0.671741	-5.46355	Systemic lupus erythematosus
H4 clustered histone 5	P62805	H4C5		0.104165	-0.0692471	0.277577	13.1874	1.22781	0.22926	0.671741	-5.46355	Systemic lupus erythematosus
H4 clustered histone 6	P62805	H4C6		0.104165	-0.0692471	0.277577	13.1874	1.22781	0.22926	0.671741	-5.46355	Systemic lupus erythematosus
H4 clustered histone 8	P62805	H4C8		0.104165	-0.0692471	0.277577	13.1874	1.22781	0.22926	0.671741	-5.46355	Systemic lupus erythematosus
H4 clustered histone 9	P62805	H4C9		0.104165	-0.0692471	0.277577	13.1874	1.22781	0.22926	0.671741	-5.46355	Systemic lupus erythematosus
H4 histone 16	P62805	H4-16		0.104165	-0.0692471	0.277577	13.1874	1.22781	0.22926	0.671741	-5.46355	Systemic lupus erythematosus
proteasome 26S subunit, non-ATPase 9	O00233	PSMD9		-0.0820429	-0.218721	0.0546355	11.0946	-1.22696	0.229575	0.671891	-5.46454	NA
chloride intracellular channel 6	Q96NY7	CLIC6	chr21	0.0671008	-0.0446853	0.178887	6.80892	1.22696	0.229576	0.671891	-5.46454	NA
anaphase promoting complex subunit 2	Q9UJX6	ANAPC2		-0.0817287	-0.217913	0.0544557	7.46598	-1.22669	0.229673	0.671891	-5.46484	Cell cycle, Oocyte meiosis, Ubiquitin mediated proteolysis, Progesterone-mediated oocyte maturation
tripartite motif containing 3	O75382	TRIM3		-0.0543308	-0.144904	0.036242	10.808	-1.22613	0.229881	0.671892	-5.46549	NA
DEAD-box helicase 5	P17844	DDX5		-0.0639557	-0.170592	0.0426801	12.8265	-1.22593	0.229957	0.671892	-5.46572	Spliceosome
ubiquilin 4	Q9NRR5	UBQLN4		-0.0796423	-0.212503	0.0532182	8.98882	-1.22528	0.230196	0.671892	-5.46647	Protein processing in endoplasmic reticulum
tubulin gamma 2	Q9NRH3	TUBG2		0.0786626	-0.0525866	0.209912	7.70066	1.22507	0.230276	0.671892	-5.46672	NA
GRIP and coiled-coil domain containing 2	Q8IWJ2	GCC2		0.0663722	-0.0443707	0.177115	11.27	1.22507	0.230277	0.671892	-5.46672	NA
DNA methyltransferase 1 associated protein 1	Q9NPF5	DMAP1		-0.213696	-0.570634	0.143241	6.10034	-1.22375	0.230765	0.672964	-5.46823	NA
trophoblast glycoprotein	Q13641	TPBG		-0.0854849	-0.228371	0.0574007	10.2065	-1.2229	0.231083	0.673283	-5.46922	NA
hyaluronan binding protein 4	Q5JVS0	HABP4		0.124995	-0.0839459	0.333936	8.26499	1.22281	0.231116	0.673283	-5.46932	NA
family with sequence similarity 168 member A	Q92567	FAM168A		-0.085798	-0.229353	0.0577569	8.35692	-1.22165	0.231546	0.674012	-5.47065	NA
G-patch domain containing 8	Q9UKJ3	GPATCH8		0.16686	-0.112432	0.446152	6.4735	1.22119	0.231721	0.674012	-5.47119	NA
DnaJ heat shock protein family (Hsp40) member C9	Q8WXX5	DNAJC9		0.138248	-0.0931777	0.369674	9.4425	1.22106	0.231768	0.674012	-5.47133	NA
derlin 1	Q9BUN8	DERL1		-0.082762	-0.22133	0.0558057	9.48991	-1.22084	0.231851	0.674012	-5.47159	Protein processing in endoplasmic reticulum, Amyotrophic lateral sclerosis (ALS)
coiled-coil domain containing 58	Q4VC31	CCDC58		0.0781936	-0.0528413	0.209228	9.83587	1.21976	0.232254	0.674378	-5.47283	NA
signal sequence receptor subunit 3	Q9UNL2	SSR3		-0.0963662	-0.257884	0.0651514	10.7432	-1.21953	0.232337	0.674378	-5.47309	Protein processing in endoplasmic reticulum
dpy-19 like C-mannosyltransferase 1	Q2PZI1	DPY19L1		0.0972158	-0.0657385	0.26017	9.35302	1.21944	0.232373	0.674378	-5.4732	NA
non-SMC condensin I complex subunit D2	Q15021	NCAPD2		0.101504	-0.0686711	0.271679	10.3527	1.2192	0.232461	0.674378	-5.47347	NA
RAB11 family interacting protein 5	Q9BXF6	RAB11FIP5		-0.0601778	-0.161151	0.0407957	11	-1.2182	0.232837	0.67503	-5.47462	Endocytosis
mitochondrial ribosomal protein L20	Q9BYC9	MRPL20		-0.0825732	-0.221152	0.0560056	7.64845	-1.21795	0.232928	0.67503	-5.4749	NA
nuclear transcription factor Y subunit gamma	Q13952	NFYC		-0.100957	-0.270568	0.0686532	9.54719	-1.21667	0.233408	0.676069	-5.47637	Antigen processing and presentation
sperm associated antigen 9	O60271	SPAG9		0.0898756	-0.0612108	0.240962	12.8505	1.21592	0.23369	0.676536	-5.47723	NA
hydroxysteroid 17-beta dehydrogenase 4	P51659	HSD17B4		0.0442576	-0.0301757	0.118691	12.9066	1.21537	0.233895	0.676778	-5.47786	Primary bile acid biosynthesis, Metabolic pathways, Peroxisome
transcription elongation factor A1	P23193	TCEA1		-0.0614444	-0.164846	0.041957	10.4948	-1.21463	0.234174	0.677153	-5.47871	NA
laminin subunit alpha 4	Q16363	LAMA4		-0.106018	-0.284466	0.0724304	8.65847	-1.21438	0.234268	0.677153	-5.47899	Focal adhesion, ECM-receptor interaction, African trypanosomiasis, Toxoplasmosis, Amoebiasis, Pathways in cancer, Small cell lung cancer
plexin D1	Q9Y4D7	PLXND1		-0.118198	-0.317404	0.0810092	10.0925	-1.21281	0.234859	0.678215	-5.48079	NA
t-complex 1	P17987	TCP1		0.0414733	-0.0284328	0.111379	13.4367	1.21267	0.234913	0.678215	-5.48095	NA
nucleosome assembly protein 1 like 1	P55209	NAP1L1		0.058681	-0.0402489	0.157611	11.2608	1.21244	0.235001	0.678215	-5.48122	NA
inosine triphosphatase	Q9BY32	ITPA		0.0940471	-0.0646827	0.252777	10.3765	1.21109	0.235509	0.679329	-5.48276	Purine metabolism, Pyrimidine metabolism, Drug metabolism - other enzymes, Metabolic pathways
NADH:ubiquinone oxidoreductase subunit B9	Q9Y6M9	NDUFB9		-0.0657979	-0.176962	0.0453662	9.26991	-1.20986	0.235972	0.680311	-5.48415	Oxidative phosphorylation, Metabolic pathways, Alzheimer's disease, Parkinson's disease, Huntington's disease
cyclin dependent kinase 14	O94921	CDK14		-0.0762685	-0.205183	0.0526461	6.99391	-1.20929	0.236187	0.68058	-5.4848	NA
dipeptidyl peptidase 3	Q9NY33	DPP3		0.0597293	-0.0412775	0.160736	12.9109	1.20872	0.236404	0.680853	-5.48546	NA
late endosomal/lysosomal adaptor, MAPK and MTOR activator 3	Q9UHA4	LAMTOR3		0.104613	-0.072494	0.28172	8.88191	1.20737	0.236917	0.68173	-5.487	MAPK signaling pathway
legumain	Q99538	LGMN		-0.134012	-0.360908	0.0928844	10.8967	-1.20727	0.236953	0.68173	-5.48711	Lysosome, Antigen processing and presentation
nudix hydrolase 5	Q9UKK9	NUDT5		0.0565918	-0.0392551	0.152439	11.7462	1.20688	0.237101	0.681803	-5.48755	Purine metabolism
NADH:ubiquinone oxidoreductase subunit B6	O95139	NDUFB6		0.0581121	-0.0404348	0.156659	8.48031	1.20535	0.237683	0.683124	-5.4893	Oxidative phosphorylation, Metabolic pathways, Alzheimer's disease, Parkinson's disease, Huntington's disease
ABI family member 3 binding protein	Q7Z7G0	ABI3BP		-0.148952	-0.401973	0.104069	8.03232	-1.20331	0.238457	0.684832	-5.49161	NA
syntaxin binding protein 5	Q5T5C0	STXBP5		0.0618263	-0.0432143	0.166867	10.2038	1.20311	0.238535	0.684832	-5.49184	NA
farnesyl diphosphate synthase	P14324	FDPS		0.091053	-0.0636801	0.245786	10.987	1.20282	0.238646	0.684832	-5.49217	Terpenoid backbone biosynthesis, Metabolic pathways
scaffold attachment factor B2	Q14151	SAFB2		-0.0612186	-0.165372	0.0429346	8.57392	-1.20143	0.239175	0.685895	-5.49374	NA
poly(ADP-ribose) polymerase family member 14	Q460N5	PARP14		-0.080482	-0.217441	0.0564766	9.5479	-1.20115	0.239281	0.685895	-5.49406	NA
BCL9 like	Q86UU0	BCL9L		-0.078785	-0.212895	0.0553244	8.77575	-1.20081	0.239414	0.685895	-5.49445	NA
VPS8 subunit of CORVET complex	Q8N3P4	VPS8		0.039658	-0.0278789	0.107195	10.4875	1.20027	0.239619	0.685895	-5.49506	NA
ANTXR cell adhesion molecule 2	P58335	ANTXR2		-0.0895798	-0.242137	0.0629775	9.65058	-1.20023	0.239632	0.685895	-5.4951	NA
proteasome 20S subunit beta 4	P28070	PSMB4		-0.0418096	-0.113088	0.029469	10.9552	-1.19896	0.240119	0.686934	-5.49654	Proteasome
hexokinase 2	P52789	HK2		-0.079463	-0.215002	0.0560756	11.9717	-1.19837	0.240346	0.687233	-5.49721	Glycolysis / Gluconeogenesis, Fructose and mannose metabolism, Galactose metabolism, Starch and sucrose metabolism, Amino sugar and nucleotide sugar metabolism, Butirosin and neomycin biosynthesis, Metabolic pathways, Insulin signaling pathway, Type II diabetes mellitus, Carbohydrate digestion and absorption
DExH-box helicase 9	Q08211	DHX9		-0.035427	-0.0958792	0.0250251	13.331	-1.19788	0.240535	0.68742	-5.49777	NA
nucleoporin 93	Q8N1F7	NUP93		-0.0370173	-0.100214	0.0261789	12.3463	-1.1973	0.240756	0.687699	-5.49842	RNA transport
olfactomedin like 3	Q9NRN5	OLFML3		0.0621378	-0.0439771	0.168253	8.40165	1.19693	0.240899	0.687753	-5.49884	NA
zinc metallopeptidase STE24	O75844	ZMPSTE24		-0.0644851	-0.174798	0.0458276	11.4933	-1.19488	0.241688	0.689652	-5.50115	NA
coiled-coil domain containing 138	Q96M89	CCDC138		-0.229947	-0.62366	0.163765	8.24337	-1.19382	0.242095	0.690462	-5.50235	NA
integrin subunit alpha 11	Q9UKX5	ITGA11		0.134455	-0.0958841	0.364795	12.5132	1.19316	0.242349	0.690608	-5.50309	Focal adhesion, ECM-receptor interaction, Regulation of actin cytoskeleton, Hypertrophic cardiomyopathy (HCM), Arrhythmogenic right ventricular cardiomyopathy (ARVC), Dilated cardiomyopathy
caseinolytic mitochondrial matrix peptidase chaperone subunit B	Q9H078	CLPB		0.0889185	-0.0634592	0.241296	9.59032	1.19278	0.242496	0.690608	-5.50352	NA
WD repeat domain 55	Q9H6Y2	WDR55		-0.0485198	-0.131671	0.0346316	9.46617	-1.19272	0.242519	0.690608	-5.50358	NA
protein phosphatase 2 regulatory subunit B'delta	Q14738	PPP2R5D		-0.0348372	-0.0945706	0.0248963	11.7308	-1.1921	0.242756	0.69091	-5.50427	mRNA surveillance pathway, Oocyte meiosis, Wnt signaling pathway
MTOR associated protein, LST8 homolog	Q9BVC4	MLST8		0.0769355	-0.0550153	0.208886	8.07103	1.1918	0.242873	0.69091	-5.50462	mTOR signaling pathway
nudix hydrolase 9	Q9BW91	NUDT9		-0.0631228	-0.171431	0.0451853	9.43898	-1.19128	0.243074	0.691128	-5.5052	Purine metabolism
BCL2 like 1	Q07817	BCL2L1		0.0703047	-0.0503667	0.190976	7.0695	1.19088	0.243228	0.691214	-5.50565	Apoptosis, Jak-STAT signaling pathway, Amyotrophic lateral sclerosis (ALS), Toxoplasmosis, Pathways in cancer, Pancreatic cancer, Chronic myeloid leukemia, Small cell lung cancer
midkine	P21741	MDK		0.174503	-0.12526	0.474266	9.2173	1.18991	0.243604	0.691929	-5.50674	NA
DLG associated protein 4	Q9Y2H0	DLGAP4		-0.062075	-0.168762	0.0446124	10.5206	-1.1893	0.243839	0.692245	-5.50742	NA
dipeptidyl peptidase 9	Q86TI2	DPP9		0.0424276	-0.0305132	0.115368	11.3972	1.18896	0.243972	0.692252	-5.50781	NA
chloride channel CLIC like 1	Q96S66	CLCC1		-0.0509839	-0.138657	0.0366893	11.2091	-1.18865	0.244091	0.692252	-5.50815	NA
macrophage erythroblast attacher, E3 ubiquitin ligase	Q7L5Y9	MAEA		-0.0618812	-0.168357	0.0445944	8.05608	-1.18795	0.244364	0.692252	-5.50894	NA
striatin	O43815	STRN		-0.0429192	-0.116772	0.0309334	11.2733	-1.18789	0.244388	0.692252	-5.50901	NA
dynein axonemal assembly factor 5	Q86Y56	DNAAF5		-0.064053	-0.17431	0.0462038	10.3708	-1.18747	0.24455	0.692252	-5.50948	NA
TOX high mobility group box family member 4	O94842	TOX4		-0.0537241	-0.146221	0.0387727	9.41768	-1.18722	0.244647	0.692252	-5.50976	NA
cerebellar degeneration related protein 2	Q01850	CDR2		0.0867153	-0.0626035	0.236034	8.54945	1.18705	0.244712	0.692252	-5.50995	NA
ATPase family AAA domain containing 3A	Q9NVI7	ATAD3A		-0.0695073	-0.189339	0.0503242	11.6386	-1.18563	0.245266	0.693467	-5.51154	NA
X-ray repair cross complementing 1	P18887	XRCC1		-0.0634762	-0.173077	0.0461248	8.73564	-1.18382	0.24597	0.695097	-5.51357	Base excision repair
deoxyribonuclease 2, lysosomal	O00115	DNASE2		0.128209	-0.0932211	0.349639	10.3625	1.18351	0.246092	0.695097	-5.51392	Lysosome
integrin subunit beta 1	P05556	ITGB1		-0.073314	-0.20008	0.0534523	13.9647	-1.18215	0.246622	0.696095	-5.51544	Phagosome, Axon guidance, Focal adhesion, ECM-receptor interaction, Cell adhesion molecules (CAMs), Leukocyte transendothelial migration, Regulation of actin cytoskeleton, Bacterial invasion of epithelial cells, Pathogenic Escherichia coli infection, Shigellosis, Leishmaniasis, Toxoplasmosis, Pathways in cancer, Small cell lung cancer, Hypertrophic cardiomyopathy (HCM), Arrhythmogenic right ventr…
leucine rich repeats and calponin homology domain containing 4	O75427	LRCH4		-0.0757676	-0.206797	0.0552619	8.18819	-1.18196	0.246695	0.696095	-5.51564	NA
sphingosine kinase 1	Q9NYA1	SPHK1		-0.140185	-0.382696	0.102325	8.49793	-1.18157	0.246847	0.696157	-5.51608	Sphingolipid metabolism, Metabolic pathways, Calcium signaling pathway, VEGF signaling pathway, Fc gamma R-mediated phagocytosis
U2 snRNP associated SURP domain containing	O15042	U2SURP		-0.0612245	-0.167182	0.0447334	11.1637	-1.18108	0.247038	0.696157	-5.51662	Spliceosome
FOS like 1, AP-1 transcription factor subunit	P15407	FOSL1		-0.0931658	-0.254422	0.0680901	8.3096	-1.18095	0.247092	0.696157	-5.51678	Wnt signaling pathway, Osteoclast differentiation
signal recognition particle 9	P49458	SRP9		-0.0609079	-0.166359	0.0445433	11.2107	-1.18062	0.247219	0.696161	-5.51714	Protein export
tubulin beta 4B class IVb	P68371	TUBB4B		0.0545043	-0.0398957	0.148904	12.6002	1.18018	0.247392	0.696299	-5.51763	Phagosome, Gap junction, Pathogenic Escherichia coli infection
cytochrome b5 reductase 3	P00387	CYB5R3		0.0886214	-0.0649593	0.242202	12.344	1.17948	0.247665	0.696715	-5.51841	Amino sugar and nucleotide sugar metabolism
histidine triad nucleotide binding protein 2	Q9BX68	HINT2		0.0858307	-0.0630282	0.23469	9.23438	1.17857	0.248021	0.697006	-5.51942	NA
GID complex subunit 8 homolog	Q9NWU2	GID8		-0.0746823	-0.204235	0.0548703	8.59759	-1.17831	0.248124	0.697006	-5.51971	NA
DNA fragmentation factor subunit alpha	O00273	DFFA		0.0431739	-0.0317239	0.118072	10.214	1.17826	0.248144	0.697006	-5.51977	Apoptosis
PTPRF interacting protein alpha 1	Q13136	PPFIA1		-0.0524484	-0.143477	0.0385805	9.57737	-1.17772	0.248356	0.697249	-5.52037	NA
eukaryotic translation initiation factor 3 subunit D	O15371	EIF3D		-0.0524367	-0.14351	0.0386368	11.8114	-1.17688	0.248686	0.697616	-5.52131	RNA transport
mitochondrial poly(A) polymerase	Q9NVV4	MTPAP		-0.0910764	-0.249278	0.0671251	9.49114	-1.17675	0.248737	0.697616	-5.52145	NA
RWD domain containing 4	Q6NW29	RWDD4		-0.0690438	-0.189065	0.0509771	9.47214	-1.17586	0.249086	0.698242	-5.52244	NA
SDE2 telomere maintenance homolog	Q6IQ49	SDE2		-0.082131	-0.225065	0.0608033	8.9796	-1.17452	0.249615	0.698816	-5.52393	NA
LUC7 like	Q9NQ29	LUC7L		-0.0626129	-0.17159	0.0463637	6.67041	-1.17441	0.249658	0.698816	-5.52405	NA
ELOVL fatty acid elongase 5	Q9NYP7	ELOVL5		0.0788317	-0.058376	0.216039	7.60982	1.17439	0.249667	0.698816	-5.52408	Biosynthesis of unsaturated fatty acids
neuropilin 2	O60462	NRP2		-0.0992752	-0.272114	0.0735634	9.94818	-1.17406	0.249797	0.69883	-5.52444	NA
ectonucleoside triphosphate diphosphohydrolase 5 (inactive)	O75356	ENTPD5		-0.0797389	-0.218613	0.0591356	8.38895	-1.17364	0.24996	0.698844	-5.5249	Purine metabolism, Pyrimidine metabolism
insulin like growth factor 2 mRNA binding protein 2	Q9Y6M1	IGF2BP2		-0.0741146	-0.20322	0.0549906	11.8332	-1.17341	0.250053	0.698844	-5.52517	NA
transmembrane protein 175	Q9BSA9	TMEM175		0.104199	-0.0776761	0.286074	8.7113	1.17106	0.25098	0.700832	-5.52777	NA
NDUFA4 mitochondrial complex associated	O00483	NDUFA4		-0.0706804	-0.19406	0.0526989	11.3033	-1.17097	0.251016	0.700832	-5.52787	Oxidative phosphorylation, Metabolic pathways, Alzheimer's disease, Parkinson's disease, Huntington's disease
mitochondrial ribosomal protein L4	Q9BYD3	MRPL4		-0.0345122	-0.0948003	0.0257759	8.67748	-1.17012	0.251353	0.701335	-5.52881	NA
sorting nexin 1	Q13596	SNX1		0.0818994	-0.0612294	0.225028	12.5908	1.16961	0.251553	0.701335	-5.52937	NA
synaptotagmin like 2	Q9HCH5	SYTL2		0.0825723	-0.0617498	0.226894	8.14105	1.16947	0.251609	0.701335	-5.52952	NA
gasdermin E	O60443	GSDME		-0.0748218	-0.205623	0.0559795	11.1509	-1.16924	0.2517	0.701335	-5.52978	NA
[truncated: 3,571 more rows]

## Sheet: DSC AOAA vs. CC AOAA
Protein	UNIPROT	SYMBOL	ischr21	logFC	CI.L	CI.R	AveExpr	t	P.Value	adj.P.Val	B	PATHWAYS
holocarboxylase synthetase	P50747	HLCS	chr21	0.383524	0.314065	0.452982	10.5977	11.2864	3.31791e-12	1.84808e-08	17.2846	Biotin metabolism, Metabolic pathways
cystatin B	P04080	CSTB	chr21	0.671594	0.543022	0.800166	12.0588	10.677	1.24404e-11	3.46464e-08	16.1067	NA
ribosomal protein lateral stalk subunit P1	P05386	RPLP1		0.834639	0.667005	1.00227	10.0317	10.1771	3.80819e-11	6.24988e-08	15.0998	Ribosome
phosphoribosylglycinamide formyltransferase, phosphoribosylglycinamide synthetase, phosphoribosylaminoimidazole synthetase	P22102	GART	chr21	0.260394	0.207721	0.313067	13.2377	10.1048	4.48824e-11	6.24988e-08	14.9512	Purine metabolism, One carbon pool by folate, Metabolic pathways
carbonyl reductase 1	P16152	CBR1	chr21	0.38478	0.303932	0.465628	12.9392	9.72819	1.06877e-10	1.1906e-07	14.1638	Arachidonic acid metabolism, Metabolic pathways
microsomal glutathione S-transferase 1	P10620	MGST1		-0.491828	-0.599713	-0.383944	11.381	-9.31841	2.80502e-10	2.60399e-07	13.2828	Glutathione metabolism, Metabolism of xenobiotics by cytochrome P450, Drug metabolism - cytochrome P450
phosphofructokinase, liver type	P17858	PFKL	chr21	0.436108	0.331743	0.540473	12.639	8.54139	1.85736e-09	1.47793e-06	11.5421	Glycolysis / Gluconeogenesis, Pentose phosphate pathway, Fructose and mannose metabolism, Galactose metabolism, Metabolic pathways
heat shock protein family A (Hsp70) member 13	P48723	HSPA13	chr21	0.308575	0.232044	0.385105	11.1033	8.24167	3.93329e-09	2.73855e-06	10.8462	NA
myosin heavy chain 14	Q7Z406	MYH14		-0.559576	-0.703255	-0.415898	7.77731	-7.96078	8.02991e-09	4.96962e-06	10.182	Tight junction, Regulation of actin cytoskeleton, Viral myocarditis
superoxide dismutase 1	P00441	SOD1	chr21	0.394068	0.290253	0.497883	12.2643	7.75891	1.34945e-08	7.51646e-06	9.69763	Peroxisome, Amyotrophic lateral sclerosis (ALS), Huntington's disease, Prion diseases
carbonyl reductase 3	O75828	CBR3	chr21	0.509801	0.373596	0.646006	11.4096	7.65062	1.78649e-08	9.04615e-06	9.43539	Arachidonic acid metabolism, Metabolic pathways
GDP-L-fucose synthase	Q13630	GFUS		0.291979	0.20953	0.374428	10.9578	7.23862	5.26256e-08	2.44271e-05	8.42294	Fructose and mannose metabolism, Amino sugar and nucleotide sugar metabolism, Metabolic pathways
S100 calcium binding protein A11	P31949	S100A11		0.321857	0.229629	0.414086	12.9796	7.13327	6.95936e-08	2.98182e-05	8.16041	NA
pyridoxal kinase	O00764	PDXK	chr21	0.294995	0.208455	0.381534	11.0835	6.9677	1.08241e-07	4.30644e-05	7.74502	Vitamin B6 metabolism, Metabolic pathways
engulfment and cell motility 2	Q96JJ3	ELMO2		-0.335572	-0.439043	-0.232102	11.5444	-6.62918	2.69473e-07	0.000100064	6.88554	NA
crystallin zeta like 1	O95825	CRYZL1	chr21	0.251968	0.171016	0.33292	10.4534	6.3622	5.57659e-07	0.000188964	6.19885	NA
ATP synthase membrane subunit f	P56134	ATP5MF		0.276163	0.187078	0.365248	9.19784	6.33652	5.98266e-07	0.000188964	6.13243	Oxidative phosphorylation, Metabolic pathways
ENAH actin regulator	Q8N8S7	ENAH		-0.273306	-0.361573	-0.185038	11.4719	-6.32903	6.10655e-07	0.000188964	6.11306	Regulation of actin cytoskeleton
tRNA methyltransferase subunit 11-2	Q9UI30	TRMT112		0.358518	0.241498	0.475537	8.76069	6.26242	7.33016e-07	0.000214889	5.94042	NA
intersectin 1	Q15811	ITSN1	chr21	0.235034	0.15436	0.315709	11.8536	5.95505	1.71017e-06	0.000476282	5.13894	NA
LSM1 homolog, mRNA degradation associated	O15116	LSM1		0.304565	0.193447	0.415682	7.93191	5.60253	4.55244e-06	0.00120748	4.21169	RNA degradation
ATP synthase membrane subunit g	O75964	ATP5MG		0.277723	0.175392	0.380054	10.997	5.54745	5.30788e-06	0.00134386	4.06623	Oxidative phosphorylation, Metabolic pathways
proteasome 20S subunit alpha 2	P25787	PSMA2		0.173573	0.108347	0.238799	11.5632	5.43941	7.17554e-06	0.00173773	3.78058	Proteasome
myosin heavy chain 9	P35579	MYH9		-0.239562	-0.330406	-0.148717	16.7794	-5.39021	8.23251e-06	0.00191063	3.65038	Tight junction, Regulation of actin cytoskeleton, Viral myocarditis
ubiquitin specific peptidase 16	Q9Y5T5	USP16	chr21	0.180604	0.110157	0.251052	9.37885	5.24022	1.25204e-05	0.00278954	3.25314	NA
protein O-fucosyltransferase 1	Q9H488	POFUT1		0.227315	0.137501	0.31713	10.3502	5.17335	1.50956e-05	0.00323395	3.07594	Other types of O-glycan biosynthesis
LRR binding FLII interacting protein 1	Q32MZ4	LRRFIP1		-0.238582	-0.333149	-0.144015	11.9797	-5.15687	1.58079e-05	0.00326111	3.03227	NA
semaphorin 3C	Q99985	SEMA3C		0.301496	0.181241	0.421751	8.21859	5.12469	1.7297e-05	0.00344087	2.947	Axon guidance
prolyl 3-hydroxylase 1	Q32P28	P3H1		0.197657	0.117557	0.277757	12.8386	5.04392	2.16823e-05	0.0041645	2.73298	NA
aldo-keto reductase family 1 member A1	P14550	AKR1A1		0.196183	0.116327	0.276039	12.6188	5.02162	2.30777e-05	0.00428477	2.67392	Glycolysis / Gluconeogenesis, Glycerolipid metabolism, Metabolic pathways
trafficking protein particle complex 10	P48553	TRAPPC10	chr21	0.261698	0.154873	0.368524	8.27315	5.00743	2.40121e-05	0.00431444	2.63634	NA
6-pyruvoyltetrahydropterin synthase	Q03393	PTS		0.331366	0.194809	0.467923	9.11049	4.96001	2.74177e-05	0.00462516	2.51076	Folate biosynthesis, Metabolic pathways
protein O-glucosyltransferase 3	Q7Z4H8	POGLUT3		0.306339	0.180073	0.432605	11.2648	4.95911	2.74872e-05	0.00462516	2.50836	NA
lanosterol synthase	P48449	LSS	chr21	0.348714	0.204704	0.492725	12.2319	4.94954	2.82326e-05	0.00462516	2.48303	Steroid biosynthesis, Metabolic pathways
proteasome 20S subunit beta 3	P49720	PSMB3		0.203635	0.119219	0.288051	11.3676	4.93077	2.97543e-05	0.00473518	2.43333	Proteasome
listerin E3 ubiquitin protein ligase 1	O94822	LTN1	chr21	0.188236	0.109616	0.266856	11.3215	4.89394	3.29811e-05	0.00510291	2.33587	NA
Ras related GTP binding A	Q7L523	RRAGA		0.292128	0.169635	0.414621	10.9954	4.87474	3.48003e-05	0.00511294	2.28506	NA
filamin A interacting protein 1 like	Q4L180	FILIP1L		-0.585193	-0.830614	-0.339772	10.0576	-4.8739	3.48818e-05	0.00511294	2.28284	NA
reticulocalbin 1	Q15293	RCN1		-0.291219	-0.41615	-0.166288	13.0154	-4.76474	4.732e-05	0.00675827	1.99429	NA
tripeptidyl peptidase 1	O14773	TPP1		0.260517	0.148144	0.37289	11.2925	4.73876	5.08803e-05	0.00708508	1.92568	Lysosome
neurofibromin 2	P35240	NF2		-0.190528	-0.273678	-0.107378	10.4218	-4.68366	5.93344e-05	0.00806079	1.78033	NA
parathymosin	P20962	PTMS		-0.282854	-0.407498	-0.15821	10.8562	-4.63853	6.72902e-05	0.00892397	1.66139	NA
cartilage associated protein	O75718	CRTAP		0.212161	0.118379	0.305943	12.554	4.62419	7.00349e-05	0.00907196	1.6236	NA
amyloid beta precursor protein	P05067	APP	chr21	0.30428	0.168972	0.439589	10.7326	4.59661	7.56257e-05	0.00946696	1.55103	Alzheimer's disease
ArfGAP with RhoGAP domain, ankyrin repeat and PH domain 1	Q96P48	ARAP1		0.202946	0.112489	0.293403	10.3244	4.58593	7.79083e-05	0.00946696	1.52293	Endocytosis
molybdenum cofactor synthesis 2	O96007	MOCS2		0.285186	0.158038	0.412335	8.6958	4.58467	7.81831e-05	0.00946696	1.5196	Sulfur relay system
ubiquitin like modifier activating enzyme 7	P41226	UBA7		0.266347	0.14727	0.385424	10.7958	4.57204	8.09795e-05	0.00959693	1.4864	Ubiquitin mediated proteolysis, Parkinson's disease
transmembrane protein 167A	Q8TBQ9	TMEM167A		0.415226	0.228044	0.602408	9.27237	4.53428	8.99506e-05	0.0103508	1.38716	NA
glutamine amidotransferase like class 1 domain containing 3A	P30042	GATD3A	chr21	0.328488	0.180089	0.476887	10.5265	4.52457	9.2412e-05	0.0103508	1.36167	NA
ATPase H+ transporting V1 subunit B2	P21281	ATP6V1B2		0.191602	0.105006	0.278198	12.1179	4.52262	9.29158e-05	0.0103508	1.35653	Oxidative phosphorylation, Metabolic pathways, Phagosome, Collecting duct acid secretion, Vibrio cholerae infection, Epithelial cell signaling in Helicobacter pylori infection, Rheumatoid arthritis
peptidylprolyl isomerase G	Q13427	PPIG		-0.255219	-0.370978	-0.13946	10.0812	-4.50657	9.71544e-05	0.0106108	1.31441	NA
osteoclast stimulating factor 1	Q92882	OSTF1		0.266096	0.14427	0.387922	10.4145	4.46465	0.000109154	0.011692	1.20448	NA
proteasome assembly chaperone 1	O95456	PSMG1	chr21	0.227522	0.121489	0.333556	10.3265	4.38602	0.000135752	0.0142668	0.998717	NA
mannose-P-dolichol utilization defect 1	O75352	MPDU1		0.242262	0.127799	0.356724	9.30648	4.32625	0.00016018	0.0162591	0.842701	NA
autophagy related 5	Q9H1Y0	ATG5		0.184897	0.0975213	0.272273	9.50216	4.32542	0.000160547	0.0162591	0.840542	Regulation of autophagy, RIG-I-like receptor signaling pathway, Shigellosis
solute carrier family 12 member 9	Q9BXP2	SLC12A9		0.239703	0.125605	0.3538	10.382	4.29422	0.000175004	0.0174066	0.759287	NA
lamin B receptor	Q14739	LBR		-0.274712	-0.406475	-0.142949	10.299	-4.2616	0.000191499	0.0187132	0.674428	NA
NADH:ubiquinone oxidoreductase subunit C1	O43677	NDUFC1		-0.32476	-0.481066	-0.168454	7.46883	-4.24694	0.000199402	0.0191495	0.63634	Oxidative phosphorylation, Metabolic pathways, Alzheimer's disease, Parkinson's disease, Huntington's disease
lamin B1	P20700	LMNB1		-0.3643	-0.542555	-0.186045	11.8577	-4.1774	0.000241499	0.0227992	0.456032	NA
protein O-fucosyltransferase 2	Q9Y2G5	POFUT2	chr21	0.28465	0.145121	0.42418	11.6057	4.16999	0.000246466	0.0228802	0.436878	Other types of O-glycan biosynthesis
COMM domain containing 6	Q7Z4G1	COMMD6		0.178917	0.0909958	0.266839	9.25359	4.15955	0.000253645	0.0231607	0.409866	NA
La ribonucleoprotein 1, translational regulator	Q6PKG0	LARP1		-0.125859	-0.187824	-0.0638943	12.4114	-4.15172	0.00025916	0.0232826	0.389631	NA
FKBP prolyl isomerase 10	Q96AY3	FKBP10		0.18938	0.0957764	0.282983	13.9655	4.13553	0.00027095	0.0239555	0.347788	NA
PHD finger protein 5A	Q7RTV0	PHF5A		-0.207848	-0.310821	-0.104875	10.5217	-4.12582	0.00027827	0.0242182	0.322721	Spliceosome
NCK interacting protein with SH3 domain	Q9NZQ3	NCKIPSD		0.262195	0.132106	0.392285	8.9856	4.11975	0.000282939	0.0242457	0.307076	NA
myosin light chain 6	P60660	MYL6		-0.192941	-0.289095	-0.0967868	13.3329	-4.10153	0.000297444	0.0251024	0.260078	Vascular smooth muscle contraction
LSM3 homolog, U6 small nuclear RNA and mRNA degradation associated	P62310	LSM3		0.202848	0.101437	0.304259	8.55968	4.08859	0.000308181	0.0254789	0.226747	RNA degradation, Spliceosome
myeloid derived growth factor	Q969H8	MYDGF		0.280336	0.140002	0.42067	12.6211	4.08323	0.000312737	0.0254789	0.212954	NA
splicing factor proline and glutamine rich	P23246	SFPQ		-0.140392	-0.210801	-0.0699831	12.8654	-4.07571	0.000319251	0.0254789	0.193582	NA
TP53RK binding protein	Q9Y3C4	TPRKB		0.31424	0.156601	0.471878	8.54257	4.07462	0.000320201	0.0254789	0.19079	NA
N-acetylglucosamine kinase	Q9UJ70	NAGK		0.231419	0.114457	0.348381	11.9423	4.0443	0.000347905	0.0272934	0.112839	Amino sugar and nucleotide sugar metabolism
microtubule affinity regulating kinase 3	P27448	MARK3		-0.150457	-0.226774	-0.074141	9.14613	-4.02981	0.000361959	0.0280016	0.0756473	NA
ER membrane protein complex subunit 8	O43402	EMC8		-0.166054	-0.251076	-0.081032	9.73775	-3.99215	0.000401152	0.0306085	-0.0208623	NA
UBX domain protein 6	Q9BZV1	UBXN6		0.184074	0.0896298	0.278518	10.4132	3.98388	0.000410307	0.0307044	-0.0420381	Protein processing in endoplasmic reticulum
heat shock protein family B (small) member 7	Q9UBY9	HSPB7		-0.429908	-0.651016	-0.2088	9.99014	-3.97429	0.00042117	0.0307044	-0.0665552	NA
prostaglandin reductase 2	Q8N8N7	PTGR2		0.271682	0.131859	0.411505	9.6354	3.97164	0.00042422	0.0307044	-0.0733234	NA
heterogeneous nuclear ribonucleoprotein A3	P51991	HNRNPA3		-0.164032	-0.248456	-0.0796071	11.9671	-3.97144	0.00042446	0.0307044	-0.0738537	Spliceosome
solute carrier family 25 member 40	Q8TBP6	SLC25A40		0.236484	0.114499	0.358468	6.04673	3.96265	0.000434736	0.0310446	-0.0962951	NA
sirtuin 2	Q8IXJ6	SIRT2		0.166088	0.0802175	0.251959	9.94059	3.95351	0.000445693	0.0314242	-0.119641	NA
ABRA C-terminal like	Q9P1F3	ABRACL		0.366262	0.175971	0.556553	7.99963	3.93426	0.000469665	0.0317905	-0.168767	NA
oxysterol binding protein like 11	Q9BXB4	OSBPL11		0.158658	0.0762149	0.241101	9.61642	3.93366	0.000470432	0.0317905	-0.170298	NA
translocated promoter region, nuclear basket protein	P12270	TPR		-0.278502	-0.423425	-0.133579	12.4294	-3.92808	0.000477616	0.0317905	-0.184505	RNA transport, Pathways in cancer, Thyroid cancer
transmembrane p24 trafficking protein 4	Q7Z7H5	TMED4		0.14193	0.0679983	0.215861	10.6943	3.92404	0.000482889	0.0317905	-0.194799	NA
RNA polymerase II, I and III subunit H	P52434	POLR2H		-0.289332	-0.440052	-0.138613	9.16192	-3.92388	0.000483102	0.0317905	-0.195213	Purine metabolism, Pyrimidine metabolism, Metabolic pathways, RNA polymerase, Huntington's disease
solute carrier family 25 member 3	Q00325	SLC25A3		0.178214	0.085342	0.271087	13.0258	3.92234	0.000485133	0.0317905	-0.199144	NA
ribulose-5-phosphate-3-epimerase	Q96AT9	RPE		0.203151	0.0970796	0.309223	8.7802	3.91479	0.000495179	0.0320715	-0.218357	Pentose phosphate pathway, Pentose and glucuronate interconversions, Metabolic pathways
DOP1 leucine zipper like protein B	Q9Y3R5	DOP1B	chr21	0.224145	0.106613	0.341678	10.3599	3.89817	0.000518036	0.0329407	-0.260644	NA
transforming growth factor beta induced	Q15582	TGFBI		-0.387947	-0.591459	-0.184435	13.0486	-3.89648	0.000520427	0.0329407	-0.264959	NA
brain abundant membrane attached signal protein 1	P80723	BASP1		-0.27409	-0.418256	-0.129924	12.9196	-3.88615	0.000535214	0.033496	-0.291207	NA
endoplasmic reticulum protein 29	P30040	ERP29		0.152451	0.0719359	0.232965	12.2528	3.87028	0.000558733	0.0342806	-0.331488	Protein processing in endoplasmic reticulum
VPS52 subunit of GARP complex	Q8N1B4	VPS52		0.201729	0.0951498	0.308308	9.92445	3.86887	0.000560872	0.0342806	-0.335066	NA
ribosomal protein S27a	P62979	RPS27A		-0.228757	-0.349838	-0.107676	13.487	-3.86178	0.000571753	0.0342806	-0.35306	Ribosome
ADAM metallopeptidase with thrombospondin type 1 motif 1	Q9UHI8	ADAMTS1	chr21	0.373386	0.175258	0.571514	10.8416	3.85213	0.000586887	0.0342806	-0.37752	NA
coiled-coil domain containing 124	Q96CT7	CCDC124		-0.147673	-0.226044	-0.0693027	11.5785	-3.85157	0.00058777	0.0342806	-0.378928	NA
nucleosome assembly protein 1 like 1	P55209	NAP1L1		0.186343	0.0874136	0.285273	11.2608	3.85013	0.000590068	0.0342806	-0.382581	NA
mortality factor 4 like 2	Q15014	MORF4L2		-0.190686	-0.291973	-0.0893995	7.8765	-3.84818	0.000593193	0.0342806	-0.387525	NA
gamma-glutamyl hydrolase	Q92820	GGH		0.189128	0.088604	0.289652	11.2819	3.84569	0.000597194	0.0342806	-0.393819	Folate biosynthesis
OTU deubiquitinase with linear linkage specificity	Q96BN8	OTULIN		-0.116477	-0.178446	-0.0545091	9.8596	-3.84203	0.000603142	0.0342806	-0.403096	NA
phosphofructokinase, muscle	P08237	PFKM		0.180094	0.0839765	0.276212	11.4459	3.82988	0.000623293	0.0350681	-0.433854	Glycolysis / Gluconeogenesis, Pentose phosphate pathway, Fructose and mannose metabolism, Galactose metabolism, Metabolic pathways
heparin binding growth factor	P51858	HDGF		-0.18484	-0.283618	-0.0860633	11.5234	-3.82498	0.000631595	0.0351798	-0.446236	NA
ubiquitin specific peptidase 5	P45974	USP5		0.105326	0.0486695	0.161983	12.2282	3.79992	0.000675812	0.03727	-0.509539	NA
fascin actin-bundling protein 1	Q16658	FSCN1		0.163863	0.0754884	0.252238	13.9887	3.79003	0.000694084	0.0379024	-0.534488	NA
acidic residue methyltransferase 1	Q9H993	ARMT1		0.138847	0.0637461	0.213948	10.9676	3.77903	0.000714965	0.0386637	-0.562203	NA
transmembrane protein 50A	O95807	TMEM50A		-0.33249	-0.512826	-0.152154	7.62861	-3.76865	0.000735244	0.039378	-0.588348	NA
TBC1 domain family member 13	Q9NVG8	TBC1D13		0.130572	0.0594481	0.201695	11.0708	3.75253	0.000767833	0.0397624	-0.628879	NA
high mobility group nucleosomal binding domain 2	P05204	HMGN2		-0.346772	-0.535724	-0.157819	8.62607	-3.75129	0.000770408	0.0397624	-0.632008	NA
gamma-glutamyl carboxylase	P38435	GGCX		0.212806	0.0968167	0.328796	10.4028	3.7502	0.000772665	0.0397624	-0.634741	NA
ubiquitin conjugating enzyme E2 H	P62256	UBE2H		0.208353	0.0947389	0.321968	10.1942	3.74849	0.000776231	0.0397624	-0.639043	Ubiquitin mediated proteolysis
pleiotropic regulator 1	O43660	PLRG1		-0.236459	-0.365506	-0.107412	10.3169	-3.74539	0.000782714	0.0397624	-0.646815	Spliceosome
1-acylglycerol-3-phosphate O-acyltransferase 3	Q9NRZ7	AGPAT3	chr21	0.172044	0.0781213	0.265967	10.7935	3.74419	0.000785253	0.0397624	-0.64984	Glycerolipid metabolism, Glycerophospholipid metabolism, Metabolic pathways
WW domain binding protein 11	Q9Y2W2	WBP11		-0.194661	-0.301033	-0.0882884	10.2754	-3.74057	0.000792919	0.0397888	-0.658916	Spliceosome
LLGL scribble cell polarity complex component 1	Q15334	LLGL1		0.194912	0.0881239	0.3017	10.1882	3.73082	0.000813963	0.0404801	-0.683383	Tight junction
lamin B2	Q03252	LMNB2		-0.276281	-0.427942	-0.124619	12.4866	-3.72361	0.000829879	0.0409064	-0.701468	NA
huntingtin interacting protein K	Q9NX55	HYPK		-0.361821	-0.560775	-0.162866	8.49428	-3.71731	0.000844029	0.0412389	-0.717256	NA
choline kinase beta	Q9Y259	CHKB		0.32706	0.145549	0.50857	7.59568	3.6831	0.000925078	0.044806	-0.802839	Glycerophospholipid metabolism, Metabolic pathways
translocator protein	P30536	TSPO		-0.228917	-0.356426	-0.101408	10.1553	-3.66965	0.000958963	0.0456812	-0.836399	Neuroactive ligand-receptor interaction
protein phosphatase 1 regulatory subunit 12A	O14974	PPP1R12A		-0.14249	-0.221863	-0.0631164	13.2919	-3.66943	0.000959551	0.0456812	-0.836971	Vascular smooth muscle contraction, Focal adhesion, Long-term potentiation, Regulation of actin cytoskeleton
Coenzyme A synthase	Q13057	COASY		0.190377	0.0841288	0.296625	10.3588	3.66254	0.000977384	0.0460096	-0.854145	Pantothenate and CoA biosynthesis, Metabolic pathways
phospholipase A2 group XV	Q8NCC3	PLA2G15		0.281418	0.124269	0.438567	10.1214	3.66041	0.000982969	0.0460096	-0.85946	Glycerophospholipid metabolism, Lysosome
histone deacetylase 1	Q13547	HDAC1		-0.247562	-0.38683	-0.108294	10.0507	-3.63348	0.00105624	0.048993	-0.926488	Cell cycle, Notch signaling pathway, Huntington's disease, Pathways in cancer, Chronic myeloid leukemia
ST13 Hsp70 interacting protein	P50502	ST13		0.12587	0.0549391	0.196801	12.7696	3.62724	0.00107397	0.048993	-0.941998	NA
glutamate-cysteine ligase modifier subunit	P48507	GCLM		-0.18766	-0.29342	-0.0819008	10.1632	-3.62695	0.00107479	0.048993	-0.942705	Glutathione metabolism, Metabolic pathways
phosphoribosyl pyrophosphate synthetase associated protein 1	Q14558	PRPSAP1		0.187739	0.0818628	0.293614	10.4327	3.62448	0.00108189	0.048993	-0.948846	NA
aldo-keto reductase family 7 member A2	O43488	AKR7A2		0.209653	0.0912827	0.328022	11.4777	3.62033	0.00109393	0.0491385	-0.959154	NA
malate dehydrogenase 1	P40925	MDH1		0.125122	0.0543892	0.195855	13.1034	3.61578	0.00110728	0.0491986	-0.970454	Citrate cycle (TCA cycle), Pyruvate metabolism, Glyoxylate and dicarboxylate metabolism, Metabolic pathways, Proximal tubule bicarbonate reclamation
suppressor of cytokine signaling 2	O14508	SOCS2		-0.314854	-0.492938	-0.136769	7.34309	-3.61386	0.00111293	0.0491986	-0.975199	Jak-STAT signaling pathway, Insulin signaling pathway, Type II diabetes mellitus
dCMP deaminase	P32321	DCTD		0.2101	0.0911407	0.329059	10.6922	3.61008	0.0011242	0.0493054	-0.984584	Pyrimidine metabolism, Metabolic pathways
A-kinase anchoring protein 13	Q12802	AKAP13		-0.126232	-0.197909	-0.0545553	11.1821	-3.59981	0.00115535	0.0502759	-1.01004	NA
family with sequence similarity 118 member B	Q9BPY3	FAM118B		0.287282	0.123945	0.450618	7.37279	3.59513	0.00116984	0.0505115	-1.02164	NA
protein phosphatase 6 catalytic subunit	O00743	PPP6C		0.134325	0.0577836	0.210867	10.3101	3.58714	0.00119493	0.0510565	-1.0414	NA
RIO kinase 2	Q9BVS4	RIOK2		0.208412	0.089402	0.327421	8.20207	3.57955	0.00121927	0.0510565	-1.06018	Ribosome biogenesis in eukaryotes
PDZ and LIM domain 1	O00151	PDLIM1		-0.416841	-0.654908	-0.178774	12.6947	-3.57899	0.0012211	0.0510565	-1.06157	NA
diazepam binding inhibitor, acyl-CoA binding protein	P07108	DBI		0.208361	0.0892904	0.327431	11.8662	3.57686	0.00122804	0.0510565	-1.06685	PPAR signaling pathway
choline/ethanolamine phosphotransferase 1	Q9Y6K0	CEPT1		0.181256	0.0776729	0.284839	8.43571	3.57678	0.00122829	0.0510565	-1.06704	Glycerophospholipid metabolism, Ether lipid metabolism, Metabolic pathways
protein phosphatase 6 regulatory subunit 2	O75170	PPP6R2		0.181821	0.0777391	0.285903	7.32833	3.57074	0.00124815	0.0511207	-1.08196	NA
proteasomal ATPase associated factor 1	Q9BRP4	PAAF1		0.153609	0.0656289	0.24159	10.0681	3.56878	0.00125464	0.0511207	-1.08679	NA
diacylglycerol kinase alpha	P23743	DGKA		0.196549	0.0839486	0.309148	11.5571	3.56796	0.00125737	0.0511207	-1.08881	Glycerolipid metabolism, Glycerophospholipid metabolism, Metabolic pathways, Phosphatidylinositol signaling system
ADP ribosylation factor like GTPase 6 interacting protein 1	Q15041	ARL6IP1		-0.245816	-0.38723	-0.104402	9.49577	-3.55309	0.00130795	0.0526537	-1.12551	NA
signal recognition particle 9	P49458	SRP9		-0.183183	-0.288634	-0.0777317	11.2107	-3.55077	0.00131604	0.0526537	-1.13124	Protein export
COPI coat complex subunit epsilon	O14579	COPE		0.158528	0.0672151	0.24984	11.3852	3.54865	0.00132343	0.0526537	-1.13645	NA
osteoclastogenesis associated transmembrane protein 1	Q86WC4	OSTM1		0.222413	0.0937755	0.35105	8.57628	3.53413	0.00137534	0.0542391	-1.17223	NA
methylthioadenosine phosphorylase	Q13126	MTAP		0.150563	0.0634315	0.237694	11.2204	3.53209	0.00138276	0.0542391	-1.17723	Cysteine and methionine metabolism, Metabolic pathways
actin related protein 1A	P61163	ACTR1A		0.143387	0.0600607	0.226713	12.3332	3.51736	0.0014377	0.0557233	-1.21345	NA
X-prolyl aminopeptidase 1	Q9NQW7	XPNPEP1		0.121575	0.0509091	0.192241	12.2995	3.5166	0.0014406	0.0557233	-1.21532	NA
splicing factor 3b subunit 2	Q13435	SF3B2		-0.211909	-0.335303	-0.088516	11.8755	-3.51032	0.00146468	0.0560392	-1.23072	Spliceosome
leucine aminopeptidase 3	P28838	LAP3		0.19669	0.0821231	0.311256	12.9592	3.50923	0.00146889	0.0560392	-1.23339	Arginine and proline metabolism, Glutathione metabolism, Metabolic pathways
golgi transport 1B	Q9Y3E0	GOLT1B		0.272902	0.113509	0.432295	9.42202	3.49967	0.00150645	0.0570812	-1.25685	NA
GINS complex subunit 4	Q9BRT9	GINS4		0.555902	0.230568	0.881236	6.52044	3.49267	0.00153455	0.0577528	-1.27401	NA
SAM and SH3 domain containing 1	O94885	SASH1		-0.170829	-0.270907	-0.070751	11.2649	-3.48908	0.00154911	0.0579098	-1.28279	NA
cytidine monophosphate N-acetylneuraminic acid synthetase	Q8NFW8	CMAS		-0.145448	-0.230944	-0.0599525	10.3932	-3.47738	0.00159763	0.059261	-1.31142	Amino sugar and nucleotide sugar metabolism, Metabolic pathways
striatin interacting protein 1	Q5VSL9	STRIP1		0.139884	0.0576088	0.222159	9.86795	3.47527	0.00160654	0.059261	-1.31658	NA
kinectin 1	Q86UP2	KTN1		-0.141883	-0.225414	-0.0583506	14.0786	-3.47188	0.00162094	0.0593988	-1.32487	NA
adhesion G protein-coupled receptor E5	P48960	ADGRE5		-0.21916	-0.348602	-0.0897173	10.3744	-3.46077	0.00166903	0.0607616	-1.35201	NA
tubulin beta 6 class V	Q9BUF5	TUBB6		0.125902	0.0514502	0.200353	12.4605	3.45658	0.00168751	0.0610352	-1.36222	Phagosome, Gap junction, Pathogenic Escherichia coli infection
F-box and WD repeat domain containing 8	Q8N3Y1	FBXW8		0.169941	0.0691088	0.270774	7.29767	3.44498	0.00173975	0.0621357	-1.3905	Ubiquitin mediated proteolysis
ribosomal protein L7	P18124	RPL7		0.119747	0.0486944	0.1908	13.0264	3.44487	0.00174024	0.0621357	-1.39077	Ribosome
acylaminoacyl-peptide hydrolase	P13798	APEH		0.161757	0.0656308	0.257883	12.0405	3.43962	0.00176444	0.0625983	-1.40358	NA
NAD(P)HX epimerase	Q8NCW5	NAXE		0.121012	0.0490155	0.193008	11.3098	3.43563	0.00178298	0.0628556	-1.41327	NA
BCL2 like 13	Q9BXK5	BCL2L13		0.203381	0.0821623	0.324599	9.29473	3.42949	0.00181194	0.0629574	-1.42821	NA
CCZ1 homolog B, vacuolar protein trafficking and biogenesis associated	P86790	CCZ1B		0.152922	0.0617339	0.244109	10.3889	3.42785	0.00181978	0.0629574	-1.43221	NA
CCZ1 homolog, vacuolar protein trafficking and biogenesis associated	P86790	CCZ1		0.152922	0.0617339	0.244109	10.3889	3.42785	0.00181978	0.0629574	-1.43221	NA
mitogen-activated protein kinase 1	P28482	MAPK1		0.107714	0.043331	0.172098	12.1209	3.4197	0.00185904	0.063919	-1.452	MAPK signaling pathway, ErbB signaling pathway, Chemokine signaling pathway, Oocyte meiosis, mTOR signaling pathway, Vascular smooth muscle contraction, Dorso-ventral axis formation, TGF-beta signaling pathway, Axon guidance, VEGF signaling pathway, Osteoclast differentiation, Focal adhesion, Adherens junction, Gap junction, Toll-like receptor signaling pathway, NOD-like receptor signaling pathwa…
small ubiquitin like modifier 3	P55854	SUMO3	chr21	0.152494	0.0611114	0.243876	9.53766	3.41098	0.00190203	0.0649959	-1.47319	RNA transport
transmembrane protein 263	Q8WUH6	TMEM263		0.148508	0.059372	0.237643	10.7522	3.40554	0.00192929	0.0655119	-1.48637	NA
HRas proto-oncogene, GTPase	P01112	HRAS		0.222902	0.0890261	0.356779	9.06816	3.4033	0.00194066	0.0655119	-1.49181	MAPK signaling pathway, ErbB signaling pathway, Chemokine signaling pathway, Endocytosis, Axon guidance, VEGF signaling pathway, Focal adhesion, Tight junction, Gap junction, Natural killer cell mediated cytotoxicity, T cell receptor signaling pathway, B cell receptor signaling pathway, Fc epsilon RI signaling pathway, Long-term potentiation, Neurotrophin signaling pathway, Long-term depression, …
splicing factor 3a subunit 2	Q15428	SF3A2		-0.204735	-0.327866	-0.0816032	9.08002	-3.39868	0.00196421	0.0659074	-1.50299	Spliceosome
prion protein	P04156	PRNP		-0.287565	-0.460759	-0.11437	7.91826	-3.39382	0.00198935	0.0663514	-1.51477	Prion diseases
protein phosphatase 2 catalytic subunit alpha	P67775	PPP2CA		0.129002	0.0509163	0.207087	12.15	3.37687	0.00207943	0.0689428	-1.55577	mRNA surveillance pathway, Oocyte meiosis, Wnt signaling pathway, TGF-beta signaling pathway, Tight junction, Long-term depression, Chagas disease (American trypanosomiasis), Hepatitis C
galactosidase beta 1	P16278	GLB1		0.209386	0.0824808	0.33629	11.8563	3.37254	0.00210303	0.0693129	-1.56622	Galactose metabolism, Other glycan degradation, Glycosaminoglycan degradation, Sphingolipid metabolism, Glycosphingolipid biosynthesis - ganglio series, Metabolic pathways, Lysosome
LSM2 homolog, U6 small nuclear RNA and mRNA degradation associated	Q9Y333	LSM2		0.126075	0.0495698	0.20258	10.3068	3.36843	0.00212574	0.0694441	-1.57617	RNA degradation, Spliceosome
protein phosphatase 3 regulatory subunit B, alpha	P63098	PPP3R1		-0.14945	-0.240208	-0.0586922	10.2943	-3.3659	0.0021398	0.0694441	-1.58227	MAPK signaling pathway, Calcium signaling pathway, Oocyte meiosis, Apoptosis, Wnt signaling pathway, Axon guidance, VEGF signaling pathway, Natural killer cell mediated cytotoxicity, T cell receptor signaling pathway, B cell receptor signaling pathway, Long-term potentiation, Alzheimer's disease, Amyotrophic lateral sclerosis (ALS)
L-2-hydroxyglutarate dehydrogenase	Q9H9P8	L2HGDH		0.16937	0.0664587	0.272281	6.89846	3.36405	0.00215013	0.0694441	-1.58672	Butanoate metabolism
cortactin	Q14247	CTTN		-0.0981368	-0.157787	-0.0384864	13.3261	-3.36285	0.00215688	0.0694441	-1.58962	Tight junction, Bacterial invasion of epithelial cells, Pathogenic Escherichia coli infection, Shigellosis
serine and arginine rich splicing factor 11	Q05519	SRSF11		0.164638	0.0644066	0.26487	10.6031	3.35749	0.00218723	0.0700165	-1.60255	NA
UDP-N-acetylglucosamine pyrophosphorylase 1	Q16222	UAP1		0.196114	0.0761569	0.316071	12.5113	3.34173	0.00227882	0.0725317	-1.6405	Amino sugar and nucleotide sugar metabolism, Metabolic pathways
myosin light chain 9	P24844	MYL9		-0.298123	-0.480966	-0.115279	10.3367	-3.33277	0.00233255	0.0736502	-1.66205	Vascular smooth muscle contraction, Focal adhesion, Tight junction, Leukocyte transendothelial migration, Regulation of actin cytoskeleton
DnaJ heat shock protein family (Hsp40) member C5	Q9H3Z4	DNAJC5		-0.174974	-0.28233	-0.0676182	8.53673	-3.33147	0.00234041	0.0736502	-1.66516	Protein processing in endoplasmic reticulum
RAB, member of RAS oncogene family like 3	Q5HYI8	RABL3		-0.12401	-0.200195	-0.0478236	9.86732	-3.32712	0.00236701	0.0740687	-1.6756	NA
mitochondrial ribosomal protein L23	Q16540	MRPL23		0.179386	0.0689119	0.289861	8.60555	3.31907	0.00241702	0.0752113	-1.69493	NA
fibroblast growth factor 1	P05230	FGF1		0.479761	0.183001	0.77652	8.99981	3.30452	0.00250998	0.0776656	-1.72979	MAPK signaling pathway, Regulation of actin cytoskeleton, Pathways in cancer, Melanoma
lumican	P51884	LUM		0.246213	0.0938185	0.398608	10.4346	3.3024	0.00252378	0.0776656	-1.73486	NA
Y-box binding protein 3	P16989	YBX3		-0.143652	-0.232694	-0.0546094	9.71823	-3.29764	0.00255513	0.0778403	-1.74626	Tight junction
nicotinamide nucleotide adenylyltransferase 1	Q9HAN9	NMNAT1		0.129012	0.0490357	0.208988	8.79251	3.2973	0.00255741	0.0778403	-1.74708	Nicotinate and nicotinamide metabolism, Metabolic pathways
metastasis associated 1 family member 2	O94776	MTA2		-0.202377	-0.328148	-0.0766051	10.908	-3.28902	0.00261278	0.079073	-1.76686	NA
protein phosphatase 1 catalytic subunit beta	P62140	PPP1CB		0.0954971	0.0361122	0.154882	11.8367	3.28703	0.0026263	0.079073	-1.77163	Oocyte meiosis, Vascular smooth muscle contraction, Focal adhesion, Long-term potentiation, Regulation of actin cytoskeleton, Insulin signaling pathway
tripartite motif containing 2	Q9C040	TRIM2		0.181806	0.0685934	0.295019	8.63056	3.28248	0.0026574	0.079579	-1.78249	NA
ATR interacting protein	Q8WXE1	ATRIP		-0.18043	-0.293036	-0.0678253	7.47007	-3.27522	0.00270773	0.0802489	-1.79981	NA
6-phosphogluconolactonase	O95336	PGLS		0.149249	0.0561004	0.242397	12.243	3.2751	0.00270858	0.0802489	-1.8001	Pentose phosphate pathway, Metabolic pathways
LIM domain kinase 1	P53667	LIMK1		0.173109	0.0647228	0.281495	8.64149	3.26464	0.00278275	0.0820101	-1.82502	Axon guidance, Fc gamma R-mediated phagocytosis, Regulation of actin cytoskeleton
charged multivesicular body protein 5	Q9NZZ3	CHMP5		-0.131137	-0.213416	-0.0488574	11.0234	-3.25779	0.00283236	0.082342	-1.84133	Endocytosis
death inducer-obliterator 1	Q9BTC0	DIDO1		-0.235623	-0.383461	-0.0877858	8.54065	-3.25779	0.00283238	0.082342	-1.84133	NA
heterogeneous nuclear ribonucleoprotein U like 1	Q9BUJ2	HNRNPUL1		-0.128903	-0.209802	-0.048005	11.8682	-3.25697	0.00283836	0.082342	-1.84328	NA
BCL2 associated transcription factor 1	Q9NYF8	BCLAF1		-0.152171	-0.247804	-0.0565374	11.6355	-3.25245	0.00287164	0.082569	-1.85403	NA
coiled-coil domain containing 50	Q8IVM0	CCDC50		-0.16931	-0.275762	-0.0628577	10.812	-3.251	0.00288238	0.082569	-1.85747	NA
transforming acidic coiled-coil containing protein 1	O75410	TACC1		-0.144566	-0.235492	-0.0536403	10.7633	-3.24989	0.00289066	0.082569	-1.86011	NA
eukaryotic translation elongation factor 1 epsilon 1	O43324	EEF1E1		-0.127079	-0.207306	-0.0468521	10.5971	-3.23774	0.00298251	0.0847536	-1.88895	NA
phosphorylated adaptor for RNA export	Q9H814	PHAX		0.11522	0.0423872	0.188052	8.60613	3.23363	0.00301421	0.0847536	-1.89869	RNA transport
YY1 transcription factor	P25490	YY1		-0.160485	-0.261987	-0.0589836	9.30592	-3.23185	0.00302809	0.0847536	-1.90293	NA
nucleotide binding protein 2	Q9Y5Y2	NUBP2		0.141132	0.0518267	0.230437	9.64306	3.23026	0.0030405	0.0847536	-1.90669	NA
tubulin alpha 4a	P68366	TUBA4A		0.21	0.0770494	0.34295	12.9144	3.22863	0.00305327	0.0847536	-1.91056	Phagosome, Gap junction, Pathogenic Escherichia coli infection
calcium binding and coiled-coil domain 2	Q13137	CALCOCO2		-0.151312	-0.247175	-0.0554494	7.75832	-3.22636	0.00307116	0.0847536	-1.91594	NA
trafficking protein particle complex 6B	Q86SZ2	TRAPPC6B		0.168238	0.0616414	0.274834	9.02616	3.22604	0.00307365	0.0847536	-1.91669	NA
heterogeneous nuclear ribonucleoprotein H1	P31943	HNRNPH1		-0.12708	-0.207933	-0.0462268	11.3829	-3.21269	0.0031809	0.087279	-1.94828	NA
prostaglandin E synthase 2	Q9H7Z7	PTGES2		-0.12167	-0.199148	-0.0441928	11.0123	-3.20994	0.00320339	0.087465	-1.95477	Arachidonic acid metabolism, Metabolic pathways
translocase of inner mitochondrial membrane 44	O43615	TIMM44		-0.133844	-0.219164	-0.0485244	11.8076	-3.20656	0.00323137	0.0877986	-1.96277	NA
splicing factor 3b subunit 4	Q15427	SF3B4		-0.31402	-0.514629	-0.113411	8.36973	-3.1996	0.00328953	0.088945	-1.97919	Spliceosome
CDC42 effector protein 1	Q00587	CDC42EP1		-0.227147	-0.372442	-0.0818516	9.19231	-3.19554	0.00332395	0.089172	-1.98878	NA
epsin 2	O95208	EPN2		-0.233575	-0.383158	-0.0839925	9.29262	-3.19179	0.00335601	0.089172	-1.99761	Endocytosis
visinin like 1	P62760	VSNL1		0.637004	0.228847	1.04516	7.75407	3.1901	0.00337057	0.089172	-2.00159	NA
chromosome 11 open reading frame 54	Q9H0W9	C11orf54		0.339865	0.121992	0.557737	8.64088	3.18855	0.003384	0.089172	-2.00525	NA
caveolae associated protein 2	O95810	CAVIN2		-0.395154	-0.648615	-0.141693	9.15533	-3.18672	0.00339988	0.089172	-2.00956	NA
atlastin GTPase 1	Q8WXF7	ATL1		0.304524	0.109147	0.499902	11.0402	3.18593	0.00340677	0.089172	-2.01142	NA
CD81 molecule	P60033	CD81		-0.282608	-0.463946	-0.101271	10.7391	-3.18556	0.00340999	0.089172	-2.01229	B cell receptor signaling pathway, Malaria, Hepatitis C
small nuclear ribonucleoprotein polypeptide C	P09234	SNRPC		-0.176964	-0.290974	-0.062953	9.60318	-3.17269	0.00352412	0.0917258	-2.04257	Spliceosome
signal transducer and activator of transcription 2	P52630	STAT2		0.190364	0.0675152	0.313213	11.708	3.1674	0.00357208	0.0924708	-2.055	Chemokine signaling pathway, Osteoclast differentiation, Jak-STAT signaling pathway, Hepatitis C
cilia and flagella associated protein 298	P57076	CFAP298	chr21	0.202395	0.0717197	0.333071	8.30095	3.16588	0.00358594	0.0924708	-2.05856	NA
latexin	Q9BS40	LXN		0.761606	0.266542	1.25667	8.89549	3.14454	0.00378653	0.0964219	-2.10858	NA
WD repeat domain 12	Q9GZL7	WDR12		-0.146313	-0.241464	-0.0511617	10.6022	-3.14309	0.00380052	0.0964219	-2.11197	NA
biliverdin reductase A	P53004	BLVRA		0.173822	0.0607534	0.286891	12.062	3.14233	0.00380793	0.0964219	-2.11375	Porphyrin and chlorophyll metabolism
VPS39 subunit of HOPS complex	Q96JC1	VPS39		0.0977539	0.0341655	0.161342	10.8197	3.14228	0.00380841	0.0964219	-2.11387	NA
programmed cell death 6	O75340	PDCD6		0.180615	0.0630385	0.298192	9.7203	3.13995	0.00383111	0.0965579	-2.11933	NA
ribosomal protein L23	P62829	RPL23		0.164051	0.0569717	0.271131	11.5839	3.13157	0.00391369	0.0981947	-2.13891	Ribosome
solute carrier family 16 member 1	P53985	SLC16A1		-0.226782	-0.37498	-0.0785835	9.76299	-3.12791	0.0039503	0.098669	-2.14746	NA
cytochrome c oxidase assembly factor 7 (putative)	Q96BR5	COA7		-0.205458	-0.339837	-0.0710795	8.15907	-3.12523	0.00397728	0.0988993	-2.15371	NA
NFKB inhibitor interacting Ras like 1	Q9NYS0	NKIRAS1		0.220955	0.0762846	0.365625	7.35213	3.12186	0.00401148	0.0991762	-2.16157	NA
ATP synthase F0 subunit 6	P00846	ATP6		0.171271	0.0590873	0.283455	9.47924	3.12063	0.00402402	0.0991762	-2.16444	Oxidative phosphorylation, Metabolic pathways, Alzheimer's disease, Parkinson's disease, Huntington's disease
dynactin subunit 4	Q9UJW0	DCTN4		0.0973175	0.0335148	0.16112	11.5877	3.11775	0.00405363	0.0994657	-2.17116	Vasopressin-regulated water reabsorption, Huntington's disease
nucleoporin 85	Q9BW27	NUP85		-0.115493	-0.191448	-0.0395385	10.1362	-3.10807	0.0041544	0.101491	-2.19369	RNA transport
ribosomal protein SA	P08865	RPSA		0.0910224	0.0311003	0.150944	12.4676	3.10492	0.00418776	0.101859	-2.20103	Ribosome
cystathionine beta-synthase	P0DN79	CBS	chr21	0.337853	0.114359	0.561348	11.0908	3.08994	0.0043497	0.104322	-2.23582	Glycine, serine and threonine metabolism, Cysteine and methionine metabolism, Metabolic pathways
cystathionine beta-synthase like	P0DN79	CBSL	chr21	0.337853	0.114359	0.561348	11.0908	3.08994	0.0043497	0.104322	-2.23582	NA
lamin A/C	P02545	LMNA		-0.216085	-0.359091	-0.0730782	14.9188	-3.08857	0.00436488	0.104322	-2.23901	Hypertrophic cardiomyopathy (HCM), Arrhythmogenic right ventricular cardiomyopathy (ARVC), Dilated cardiomyopathy
SWI/SNF related, matrix associated, actin dependent regulator of chromatin, subfamily e, member 1	Q969G3	SMARCE1		-0.139756	-0.232292	-0.0472196	9.08416	-3.08707	0.00438144	0.104322	-2.24248	NA
septin 5	Q99719	SEPTIN5		-0.206219	-0.342767	-0.0696709	10.185	-3.08696	0.00438263	0.104322	-2.24273	Parkinson's disease
matrix remodeling associated 7	P84157	MXRA7		-0.187602	-0.312076	-0.0631284	9.59726	-3.0807	0.00445267	0.105524	-2.25726	NA
canopy FGF signaling regulator 3	Q9BT09	CNPY3		-0.154729	-0.257446	-0.0520123	10.9181	-3.07907	0.00447105	0.105524	-2.26104	NA
GAR1 ribonucleoprotein	Q9NY12	GAR1		-0.125978	-0.209703	-0.0422536	10.2818	-3.07561	0.00451033	0.105887	-2.26905	Ribosome biogenesis in eukaryotes
methylthioribose-1-phosphate isomerase 1	Q9BV20	MRI1		-0.31738	-0.528394	-0.106366	9.96143	-3.07437	0.00452443	0.105887	-2.27191	Cysteine and methionine metabolism, Metabolic pathways
nudix hydrolase 16	Q96DE0	NUDT16		0.11631	0.038852	0.193767	9.67901	3.06931	0.00458264	0.106801	-2.28362	NA
GLI pathogenesis related 1	P48060	GLIPR1		0.433627	0.144555	0.722698	9.04312	3.06619	0.00461883	0.107195	-2.29083	NA
histidine triad nucleotide binding protein 1	P49773	HINT1		0.124794	0.0415331	0.208055	11.2772	3.06366	0.00464845	0.107435	-2.29668	NA
glucosidase alpha, acid	P10253	GAA		0.350166	0.116103	0.584228	11.1087	3.05795	0.0047159	0.108053	-2.30987	Galactose metabolism, Starch and sucrose metabolism, Metabolic pathways, Lysosome
mannosyl-oligosaccharide glucosidase	Q13724	MOGS		0.143682	0.0476246	0.23974	11.8403	3.05746	0.00472179	0.108053	-2.31102	N-Glycan biosynthesis, Metabolic pathways, Protein processing in endoplasmic reticulum
adenylate kinase 1	P00568	AK1		0.162653	0.0538782	0.271429	11.8644	3.05648	0.00473338	0.108053	-2.31326	Purine metabolism, Metabolic pathways
2'-deoxynucleoside 5'-phosphate N-hydrolase 1	O43598	DNPH1		0.143262	0.0473489	0.239175	10.2509	3.0531	0.00477386	0.108532	-2.32105	NA
myosin light chain 12A	O14950	MYL12A		-0.146576	-0.244907	-0.0482449	13.1135	-3.04692	0.00484881	0.109344	-2.33531	Focal adhesion, Tight junction, Leukocyte transendothelial migration, Regulation of actin cytoskeleton
myosin light chain 12B	O14950	MYL12B		-0.146576	-0.244907	-0.0482449	13.1135	-3.04692	0.00484881	0.109344	-2.33531	Focal adhesion, Tight junction, Leukocyte transendothelial migration, Regulation of actin cytoskeleton
secernin 2	Q96FV2	SCRN2		0.193415	0.0632534	0.323576	9.19352	3.03736	0.00496689	0.11125	-2.35733	NA
synaptojanin 1	O43426	SYNJ1	chr21	0.125832	0.0411371	0.210526	10.4262	3.03685	0.00497329	0.11125	-2.3585	Inositol phosphate metabolism, Metabolic pathways, Phosphatidylinositol signaling system
ELKS/RAB6-interacting/CAST family member 1	Q8IUD2	ERC1		-0.106866	-0.179093	-0.0346388	12.2678	-3.02432	0.00513234	0.114348	-2.38729	NA
biogenesis of lysosomal organelles complex 1 subunit 1	P78537	BLOC1S1		0.127004	0.0407439	0.213264	10.0686	3.00951	0.00532662	0.118204	-2.42125	NA
RFT1 homolog	Q96AA3	RFT1		-0.120324	-0.202222	-0.0384254	9.66479	-3.00307	0.00541333	0.119652	-2.436	N-Glycan biosynthesis
eukaryotic translation initiation factor 4 gamma 3	O43432	EIF4G3		-0.0868139	-0.145944	-0.0276836	11.2863	-3.00101	0.00544122	0.119793	-2.4407	RNA transport, Viral myocarditis
dual specificity phosphatase 12	Q9UNI6	DUSP12		0.291651	0.0926022	0.490699	8.39615	2.99497	0.00552412	0.120676	-2.45451	NA
POTE ankyrin domain family member J	P0CG39	POTEJ		0.210172	0.0667299	0.353614	10.3172	2.99493	0.00552467	0.120676	-2.4546	NA
testin LIM domain protein	Q9UGI8	TES		-0.195688	-0.32973	-0.0616458	12.1379	-2.98409	0.00567648	0.123027	-2.47935	NA
xylosyltransferase 2	Q9H1B5	XYLT2		0.296799	0.093112	0.500486	5.51629	2.97843	0.00575723	0.123027	-2.49224	Glycosaminoglycan biosynthesis - chondroitin sulfate / dermatan sulfate, Glycosaminoglycan biosynthesis - heparan sulfate / heparin, Metabolic pathways
collagen type VI alpha 1 chain	P12109	COL6A1	chr21	0.221821	0.0695632	0.374079	13.6933	2.97791	0.00576472	0.123027	-2.49342	Focal adhesion, ECM-receptor interaction, Protein digestion and absorption
PTTG1 interacting protein	P53801	PTTG1IP	chr21	0.47632	0.149362	0.803277	10.4107	2.9778	0.00576632	0.123027	-2.49368	NA
pleckstrin homology like domain family A member 3	Q9Y5J5	PHLDA3		0.202393	0.0634473	0.341339	9.10124	2.97741	0.00577193	0.123027	-2.49456	NA
poly(rC) binding protein 2	Q15366	PCBP2		0.112966	0.0353992	0.190533	11.7701	2.97688	0.00577965	0.123027	-2.49578	NA
ribosomal protein S28	P62857	RPS28		-0.133705	-0.225562	-0.0418474	10.4717	-2.97524	0.00580333	0.123027	-2.49951	Ribosome
solute carrier family 1 member 5	Q15758	SLC1A5		-0.260049	-0.43873	-0.0813675	11.5765	-2.97485	0.00580901	0.123027	-2.50041	Protein digestion and absorption
Dmx like 1	Q9Y485	DMXL1		0.154437	0.0482606	0.260614	9.65928	2.97312	0.00583413	0.123091	-2.50434	NA
ubiquitin like 5	Q9BZL1	UBL5		-0.359946	-0.608032	-0.111861	9.02674	-2.96569	0.00594323	0.124005	-2.52124	NA
emerin	P50402	EMD		-0.118107	-0.19954	-0.0366748	11.6253	-2.96461	0.0059592	0.124005	-2.52369	Hypertrophic cardiomyopathy (HCM), Arrhythmogenic right ventricular cardiomyopathy (ARVC), Dilated cardiomyopathy
tubulin folding cofactor E	Q15813	TBCE		0.104012	0.0322797	0.175743	11.292	2.96386	0.00597027	0.124005	-2.52538	NA
cytochrome b5 type B	O43169	CYB5B		-0.138855	-0.234661	-0.0430494	9.60885	-2.96251	0.0059905	0.124005	-2.52846	NA
thioredoxin	P10599	TXN		0.194695	0.0602997	0.32909	12.521	2.96114	0.00601085	0.124005	-2.53156	NA
uridine-cytidine kinase 2	Q9BZX2	UCK2		-0.149162	-0.252126	-0.046197	9.52606	-2.96113	0.00601103	0.124005	-2.53159	Pyrimidine metabolism, Drug metabolism - other enzymes, Metabolic pathways
thioredoxin domain containing 5	Q8NBS9	TXNDC5		0.150399	0.0463413	0.254456	13.1769	2.95434	0.0061136	0.125294	-2.54701	Protein processing in endoplasmic reticulum
thyroid hormone receptor interactor 12	Q14669	TRIP12		-0.115113	-0.194766	-0.0354603	11.4775	-2.95401	0.00611849	0.125294	-2.54774	Ubiquitin mediated proteolysis
cyclin G associated kinase	O14976	GAK		-0.0960858	-0.162667	-0.0295047	11.3959	-2.94983	0.00618253	0.126142	-2.55723	NA
heat shock protein nuclear import factor hikeshi	Q53FT3	HIKESHI		0.213579	0.0654435	0.361715	8.75747	2.94705	0.00622537	0.126151	-2.56352	NA
PEST proteolytic signal containing nuclear protein	Q8WW12	PCNP		-0.117594	-0.19916	-0.036027	11.3016	-2.94686	0.00622829	0.126151	-2.56395	NA
ceramide synthase 5	Q8N5B7	CERS5		-0.156259	-0.26488	-0.0476377	9.06219	-2.94048	0.00632781	0.127702	-2.57839	NA
B cell receptor associated protein 31	P51572	BCAP31		-0.160675	-0.272937	-0.0484139	12.8428	-2.92555	0.00656673	0.131639	-2.61214	Protein processing in endoplasmic reticulum
pre-mRNA processing factor 19	Q9UMS4	PRPF19		-0.132797	-0.225607	-0.0399862	11.6017	-2.92468	0.00658084	0.131639	-2.61409	Spliceosome, Ubiquitin mediated proteolysis
tetratricopeptide repeat domain 37	Q6PGP7	TTC37		0.0665893	0.020038	0.113141	12.9379	2.92389	0.00659377	0.131639	-2.61588	RNA degradation
ADP ribosylation factor 3	P61204	ARF3		0.0931652	0.0279903	0.15834	13.1154	2.92188	0.0066267	0.131824	-2.62041	NA
zinc finger and BTB domain containing 8 opposite strand	Q8IWT0	ZBTB8OS		0.184519	0.0552142	0.313824	7.62648	2.91686	0.00670966	0.132508	-2.63174	NA
BAG cochaperone 2	O95816	BAG2		-0.181285	-0.30835	-0.0542204	11.5295	-2.91626	0.00671963	0.132508	-2.63309	Protein processing in endoplasmic reticulum
vesicle amine transport 1	Q99536	VAT1		0.30757	0.0918574	0.523284	12.5036	2.91445	0.00674971	0.132508	-2.63715	NA
WRN helicase interacting protein 1	Q96S55	WRNIP1		-0.119568	-0.203437	-0.0356983	8.30491	-2.91406	0.00675624	0.132508	-2.63803	NA
glutathione peroxidase 7	Q96SL4	GPX7		0.328926	0.097784	0.560068	11.0015	2.90876	0.00684543	0.133435	-2.64996	Glutathione metabolism, Arachidonic acid metabolism
small nuclear ribonucleoprotein D2 polypeptide	P62316	SNRPD2		-0.125768	-0.214158	-0.0373778	11.589	-2.90841	0.00685141	0.133435	-2.65076	Spliceosome
ALG12 alpha-1,6-mannosyltransferase	Q9BV10	ALG12		0.219741	0.0650722	0.374411	8.45662	2.904	0.00692644	0.134401	-2.66066	N-Glycan biosynthesis, Metabolic pathways
potassium channel tetramerization domain containing 9	Q7L273	KCTD9		0.253433	0.0749675	0.431898	8.85399	2.90267	0.00694926	0.134401	-2.66365	NA
SNW domain containing 1	Q13573	SNW1		-0.146894	-0.250454	-0.0433341	8.98577	-2.89935	0.00700648	0.135038	-2.67111	Spliceosome, Notch signaling pathway
cellular retinoic acid binding protein 2	P29373	CRABP2		0.341502	0.100356	0.582648	11.976	2.89469	0.00708752	0.136129	-2.68156	NA
GON7 subunit of KEOPS complex	Q9BXV9	GON7		-0.142452	-0.243209	-0.0416955	8.3028	-2.88991	0.00717174	0.137274	-2.6923	NA
hexosaminidase subunit beta	P07686	HEXB		0.225548	0.0659372	0.385159	13.1033	2.88845	0.00719748	0.137294	-2.69556	Other glycan degradation, Amino sugar and nucleotide sugar metabolism, Glycosaminoglycan degradation, Glycosphingolipid biosynthesis - globo series, Glycosphingolipid biosynthesis - ganglio series, Metabolic pathways, Lysosome
D-dopachrome tautomerase	P30046	DDT		0.21355	0.062302	0.364798	10.0945	2.88601	0.00724092	0.137396	-2.70102	NA
ubiquitination factor E4A	Q14139	UBE4A		0.105949	0.0308865	0.181011	10.8008	2.88511	0.00725705	0.137396	-2.70305	Ubiquitin mediated proteolysis
family with sequence similarity 120A	Q9NZB2	FAM120A		-0.0973994	-0.166468	-0.0283308	12.2356	-2.88247	0.00730446	0.137396	-2.70896	NA
ATP synthase membrane subunit c locus 3	P48201	ATP5MC3		-0.149487	-0.255584	-0.0433897	9.49688	-2.87997	0.00734956	0.137396	-2.71455	Oxidative phosphorylation, Metabolic pathways, Alzheimer's disease, Parkinson's disease, Huntington's disease
amidohydrolase domain containing 2	Q9Y303	AMDHD2		0.243351	0.0706196	0.416083	8.4466	2.87972	0.00735408	0.137396	-2.71511	Amino sugar and nucleotide sugar metabolism
cytochrome c oxidase subunit 7B	P24311	COX7B		-0.178828	-0.305791	-0.0518652	8.58947	-2.87904	0.00736644	0.137396	-2.71664	Oxidative phosphorylation, Metabolic pathways, Cardiac muscle contraction, Alzheimer's disease, Parkinson's disease, Huntington's disease
mitogen-activated protein kinase 3	P27361	MAPK3		0.158812	0.0460406	0.271584	11.4419	2.87854	0.00737546	0.137396	-2.71775	MAPK signaling pathway, ErbB signaling pathway, Chemokine signaling pathway, Oocyte meiosis, mTOR signaling pathway, Vascular smooth muscle contraction, Dorso-ventral axis formation, TGF-beta signaling pathway, Axon guidance, VEGF signaling pathway, Osteoclast differentiation, Focal adhesion, Adherens junction, Gap junction, Toll-like receptor signaling pathway, NOD-like receptor signaling pathwa…
torsin family 1 member A	O14656	TOR1A		0.13109	0.0378703	0.224311	10.4843	2.87442	0.00745071	0.138192	-2.72697	NA
capping actin protein of muscle Z-line subunit alpha 2	P47755	CAPZA2		0.120778	0.0348634	0.206693	11.2747	2.87349	0.00746782	0.138192	-2.72905	NA
tensin 1	Q9HBL0	TNS1		-0.14882	-0.25483	-0.0428107	12.4803	-2.8695	0.0075415	0.139093	-2.73797	NA
5-methyltetrahydrofolate-homocysteine methyltransferase	Q99707	MTR		0.115097	0.032963	0.197232	12.0964	2.86437	0.00763713	0.139786	-2.7494	Cysteine and methionine metabolism, Selenocompound metabolism, One carbon pool by folate, Metabolic pathways
ATP citrate lyase	P53396	ACLY		0.161178	0.0461264	0.276229	14.4077	2.86353	0.00765287	0.139786	-2.75127	Citrate cycle (TCA cycle), Metabolic pathways
tripartite motif containing 5	Q9C035	TRIM5		-0.229041	-0.392538	-0.0655432	9.87383	-2.86346	0.00765436	0.139786	-2.75145	NA
protein phosphatase, Mg2+/Mn2+ dependent 1F	P49593	PPM1F		0.153249	0.0437509	0.262747	9.76476	2.86075	0.00770537	0.140258	-2.75748	NA
BRCA1/BRCA2-containing complex subunit 3	P46736	BRCC3		-0.14245	-0.244336	-0.0405647	8.40445	-2.85785	0.00776051	0.140477	-2.76395	NA
homer scaffold protein 3	Q9NSC5	HOMER3		-0.117585	-0.201697	-0.0334725	9.82488	-2.85746	0.00776787	0.140477	-2.76481	NA
protein phosphatase 2 regulatory subunit B'alpha	Q15172	PPP2R5A		-0.183166	-0.314264	-0.0520689	8.75244	-2.85588	0.00779809	0.140567	-2.76833	mRNA surveillance pathway, Oocyte meiosis, Wnt signaling pathway
CKLF like MARVEL transmembrane domain containing 6	Q9NX76	CMTM6		0.195793	0.0554714	0.336115	7.34917	2.85208	0.00787121	0.141428	-2.7768	NA
solute carrier family 26 member 2	P50443	SLC26A2		0.122122	0.0344493	0.209795	9.14248	2.8472	0.00796598	0.142671	-2.78766	NA
cytoglobin	Q8WWM9	CYGB		0.643898	0.180543	1.10725	8.60597	2.84048	0.00809821	0.144574	-2.80258	NA
3-hydroxyisobutyryl-CoA hydrolase	Q6NVY1	HIBCH		0.151974	0.0424905	0.261458	10.7337	2.83733	0.00816102	0.144772	-2.80959	Valine, leucine and isoleucine degradation, beta-Alanine metabolism, Propanoate metabolism, Metabolic pathways
ribosomal RNA processing 1B	Q14684	RRP1B	chr21	0.153764	0.0429452	0.264582	10.0735	2.83616	0.00818438	0.144772	-2.81218	NA
peroxisomal biogenesis factor 7	O00628	PEX7		0.246761	0.0689086	0.424614	6.56424	2.836	0.00818765	0.144772	-2.81254	Peroxisome
RAB7A, member RAS oncogene family	P51149	RAB7A		0.143969	0.0401393	0.247799	12.984	2.83423	0.008223	0.144772	-2.81645	Endocytosis, Phagosome, Amoebiasis
ELOVL fatty acid elongase 1	Q9BW60	ELOVL1		-0.183477	-0.316164	-0.0507909	9.11933	-2.82647	0.00838062	0.144772	-2.83365	NA
H2A clustered histone 11	P0C0S8	H2AC11		0.227523	0.0629312	0.392115	11.3479	2.82557	0.00839912	0.144772	-2.83565	Systemic lupus erythematosus
H2A clustered histone 13	P0C0S8	H2AC13		0.227523	0.0629312	0.392115	11.3479	2.82557	0.00839912	0.144772	-2.83565	Systemic lupus erythematosus
H2A clustered histone 15	P0C0S8	H2AC15		0.227523	0.0629312	0.392115	11.3479	2.82557	0.00839912	0.144772	-2.83565	Systemic lupus erythematosus
H2A clustered histone 16	P0C0S8	H2AC16		0.227523	0.0629312	0.392115	11.3479	2.82557	0.00839912	0.144772	-2.83565	Systemic lupus erythematosus
H2A clustered histone 17	P0C0S8	H2AC17		0.227523	0.0629312	0.392115	11.3479	2.82557	0.00839912	0.144772	-2.83565	Systemic lupus erythematosus
microtubule associated protein RP/EB family member 1	Q15691	MAPRE1		-0.129766	-0.223671	-0.035861	12.3119	-2.82462	0.00841855	0.144772	-2.83774	NA
COP9 signalosome subunit 8	Q99627	COPS8		0.114713	0.0316792	0.197747	10.0157	2.82388	0.00843392	0.144772	-2.83939	NA
fatty acid binding protein 3	P05413	FABP3		0.459249	0.12675	0.791748	10.1136	2.82323	0.0084472	0.144772	-2.84082	PPAR signaling pathway
solute carrier family 25 member 17	O43808	SLC25A17		0.22516	0.0615448	0.388775	5.96903	2.81291	0.00866273	0.147945	-2.86363	Peroxisome
golgin B1	Q14789	GOLGB1		-0.11812	-0.203987	-0.032254	13.052	-2.81184	0.00868548	0.147945	-2.86601	NA
annexin A1	P04083	ANXA1		0.219273	0.0595254	0.37902	14.6514	2.80569	0.00881665	0.149333	-2.87958	NA
apolipoprotein B mRNA editing enzyme catalytic subunit 3C	Q9NRW3	APOBEC3C		0.40995	0.111266	0.708634	6.94542	2.80548	0.00882118	0.149333	-2.88004	NA
ras homolog family member T1	Q8IXI2	RHOT1		0.164304	0.0445422	0.284065	9.13129	2.80426	0.00884736	0.149333	-2.88272	NA
RAS like proto-oncogene A	P11233	RALA		0.170243	0.0459803	0.294506	11.4896	2.80038	0.00893143	0.150135	-2.89128	Pathways in cancer, Pancreatic cancer
eukaryotic translation initiation factor 5	P55010	EIF5		0.113238	0.030529	0.195946	12.5959	2.79852	0.00897194	0.150135	-2.89537	RNA transport
actin beta	P60709	ACTB		0.0809232	0.0218133	0.140033	16.5359	2.79835	0.00897573	0.150135	-2.89576	Phagosome, Focal adhesion, Adherens junction, Tight junction, Leukocyte transendothelial migration, Regulation of actin cytoskeleton, Gastric acid secretion, Bacterial invasion of epithelial cells, Vibrio cholerae infection, Pathogenic Escherichia coli infection, Shigellosis, Hypertrophic cardiomyopathy (HCM), Arrhythmogenic right ventricular cardiomyopathy (ARVC), Dilated cardiomyopathy, Viral m…
chromosome 18 open reading frame 32	Q8TCD1	C18orf32		-0.184959	-0.320261	-0.0496573	8.86165	-2.79422	0.00906631	0.151196	-2.90484	NA
ADP ribosylation factor like GTPase 3	P36405	ARL3		0.128011	0.0341856	0.221836	11.0566	2.78879	0.00918687	0.152397	-2.91678	NA
selenoprotein F	O60613	SELENOF		0.162438	0.0433676	0.281509	9.98571	2.78851	0.0091931	0.152397	-2.9174	NA
nuclear factor I C	P08651	NFIC		-0.20859	-0.361788	-0.0553914	7.99382	-2.78309	0.00931493	0.15385	-2.9293	NA
guanosine monophosphate reductase 2	Q9P2T1	GMPR2		0.0951876	0.0252539	0.165121	10.8148	2.78216	0.00933599	0.15385	-2.93134	Purine metabolism
acyl-CoA synthetase short chain family member 2	Q9NR19	ACSS2		-0.111814	-0.19402	-0.0296069	10.4259	-2.7802	0.00938052	0.154128	-2.93564	Glycolysis / Gluconeogenesis, Pyruvate metabolism, Propanoate metabolism, Metabolic pathways
natriuretic peptide receptor 2	P20594	NPR2		0.171524	0.0451616	0.297886	8.90311	2.77457	0.00950956	0.155472	-2.94799	Purine metabolism, Vascular smooth muscle contraction
tubulin alpha 1c	Q9BQE3	TUBA1C		0.137263	0.0361274	0.238399	11.469	2.7742	0.00951814	0.155472	-2.9488	Phagosome, Gap junction, Pathogenic Escherichia coli infection
bolA family member 3	Q53S33	BOLA3		-0.136554	-0.237335	-0.0357732	8.24576	-2.76959	0.00962519	0.156148	-2.95891	NA
lectin, mannose binding 2	Q12907	LMAN2		0.112566	0.0294712	0.19566	12.1023	2.769	0.009639	0.156148	-2.9602	Protein processing in endoplasmic reticulum
ribosomal protein S21	P63220	RPS21		-0.128376	-0.223148	-0.0336037	11.0546	-2.7688	0.00964363	0.156148	-2.96064	Ribosome
NADH:ubiquinone oxidoreductase core subunit S3	O75489	NDUFS3		0.120276	0.0313438	0.209208	11.0642	2.76445	0.0097457	0.156756	-2.97014	Oxidative phosphorylation, Metabolic pathways, Alzheimer's disease, Parkinson's disease, Huntington's disease
prenylcysteine oxidase 1 like	Q8NBM8	PCYOX1L		0.207431	0.0539891	0.360873	10.1893	2.76324	0.00977436	0.156756	-2.9728	NA
DEAH-box helicase 15	O43143	DHX15		-0.0825799	-0.14367	-0.02149	12.471	-2.76308	0.00977807	0.156756	-2.97314	Spliceosome
tumor protein p53 binding protein 2	Q13625	TP53BP2		0.237714	0.0618191	0.41361	7.10481	2.76242	0.00979375	0.156756	-2.97459	NA
Sep (O-phosphoserine) tRNA:Sec (selenocysteine) tRNA synthase	Q9HD40	SEPSECS		0.244719	0.0634183	0.426021	6.9542	2.75903	0.00987443	0.157346	-2.98199	Selenocompound metabolism, Aminoacyl-tRNA biosynthesis
RNA binding motif protein 8A	Q9Y5S9	RBM8A		-0.172522	-0.300465	-0.0445782	10.1508	-2.75622	0.00994178	0.157346	-2.98813	RNA transport, mRNA surveillance pathway, Spliceosome
fumarylacetoacetate hydrolase	P16930	FAH		0.187499	0.0484389	0.326559	11.0265	2.75604	0.00994619	0.157346	-2.98853	Tyrosine metabolism, Metabolic pathways
selenoprotein N	Q9NZV5	SELENON		0.202177	0.0522261	0.352127	8.06422	2.75595	0.00994825	0.157346	-2.98872	NA
receptor accessory protein 5	Q00765	REEP5		0.119531	0.030816	0.208247	12.0934	2.75405	0.00999414	0.157346	-2.99287	NA
trafficking protein particle complex 4	Q9Y296	TRAPPC4		0.115021	0.0296457	0.200397	10.3914	2.7538	0.0100001	0.157346	-2.99341	NA
microtubule associated protein 4	P27816	MAP4		-0.0811142	-0.141404	-0.0208247	14.77	-2.75007	0.0100907	0.158274	-3.00154	NA
structural maintenance of chromosomes 3	Q9UQE7	SMC3		-0.103962	-0.181263	-0.0266616	11.4255	-2.74904	0.0101159	0.158274	-3.0038	Cell cycle, Oocyte meiosis
baculoviral IAP repeat containing 2	Q13490	BIRC2		-0.112418	-0.196062	-0.028774	9.76365	-2.7472	0.010161	0.158535	-3.00781	Ubiquitin mediated proteolysis, Apoptosis, Focal adhesion, NOD-like receptor signaling pathway, Toxoplasmosis, Pathways in cancer, Small cell lung cancer
glyceraldehyde-3-phosphate dehydrogenase	P04406	GAPDH		0.164006	0.0418484	0.286163	15.4403	2.74428	0.0102328	0.159203	-3.01417	Glycolysis / Gluconeogenesis, Metabolic pathways, Alzheimer's disease
frizzled class receptor 1	Q9UP38	FZD1		0.229859	0.0585808	0.401137	9.04347	2.74314	0.010261	0.159203	-3.01665	Wnt signaling pathway, Melanogenesis, Pathways in cancer, Basal cell carcinoma
sortilin 1	Q99523	SORT1		0.393782	0.0997985	0.687765	9.45595	2.73793	0.010391	0.160726	-3.028	Lysosome, Neurotrophin signaling pathway
BOP1 ribosomal biogenesis factor	Q14137	BOP1		-0.111833	-0.195388	-0.0282767	9.89747	-2.73577	0.0104451	0.160726	-3.03268	NA
SH3 domain binding glutamate rich protein like 3	Q9H299	SH3BGRL3		0.113491	0.0286952	0.198287	11.7743	2.73575	0.0104457	0.160726	-3.03274	NA
cold inducible RNA binding protein	Q14011	CIRBP		0.145021	0.0365335	0.253508	9.9676	2.73237	0.010531	0.161591	-3.04007	NA
transcription factor 25	Q9BQ70	TCF25		-0.168978	-0.295458	-0.0424968	9.78361	-2.73082	0.0105705	0.161751	-3.04344	NA
ankyrin 2	Q01484	ANK2		0.360577	0.0902483	0.630906	9.30042	2.72643	0.0106828	0.162276	-3.05297	NA
STARD3 N-terminal like	O95772	STARD3NL		-0.114781	-0.200847	-0.0287151	7.73464	-2.72601	0.0106936	0.162276	-3.05388	NA
ribosomal protein S24	P62847	RPS24		0.139665	0.0349363	0.244394	12.0092	2.7259	0.0106964	0.162276	-3.05411	Ribosome
reticulon 3	O95197	RTN3		-0.202481	-0.354385	-0.0505773	10.5191	-2.72461	0.0107297	0.162276	-3.05692	NA
aldehyde dehydrogenase 7 family member A1	P49419	ALDH7A1		0.256104	0.063915	0.448292	12.9952	2.72381	0.0107504	0.162276	-3.05865	Glycolysis / Gluconeogenesis, Ascorbate and aldarate metabolism, Fatty acid degradation, Glycine, serine and threonine metabolism, Valine, leucine and isoleucine degradation, Lysine biosynthesis, Lysine degradation, Arginine and proline metabolism, Histidine metabolism, Tryptophan metabolism, beta-Alanine metabolism, Glycerolipid metabolism, Pyruvate metabolism, Propanoate metabolism, Metabolic p…
3'(2'), 5'-bisphosphate nucleotidase 1	O95861	BPNT1		0.102793	0.0255015	0.180084	11.7714	2.71845	0.01089	0.162471	-3.07027	Sulfur metabolism, Metabolic pathways
calponin 1	P51911	CNN1		-0.594518	-1.04177	-0.147269	12.3266	-2.71709	0.0109256	0.162471	-3.07321	NA
lysophosphatidylcholine acyltransferase 1	Q8NF37	LPCAT1		-0.13212	-0.231525	-0.0327152	10.5787	-2.71675	0.0109345	0.162471	-3.07395	Glycerophospholipid metabolism, Ether lipid metabolism, Metabolic pathways
nucleoporin 93	Q8N1F7	NUP93		-0.0839673	-0.147164	-0.0207711	12.3463	-2.71586	0.0109579	0.162471	-3.07587	RNA transport
pannexin 1	Q96RD7	PANX1		-0.179026	-0.313781	-0.044272	8.55317	-2.71558	0.0109653	0.162471	-3.07648	NA
ATP synthase membrane subunit DAPIT	Q96IX5	ATP5MD		0.152451	0.0376639	0.267239	7.41742	2.71472	0.010988	0.162471	-3.07834	NA
ribonuclease L	Q05823	RNASEL		0.18223	0.0449925	0.319468	9.71151	2.71416	0.0110028	0.162471	-3.07955	Hepatitis C
raftlin, lipid raft linker 1	Q14699	RFTN1		-0.16342	-0.286522	-0.040318	10.5642	-2.71349	0.0110204	0.162471	-3.08099	NA
BAG cochaperone 6	P46379	BAG6		0.0845652	0.0208586	0.148272	10.8312	2.71329	0.0110259	0.162471	-3.08144	NA
solute carrier family 35 member A2	P78381	SLC35A2		-0.139488	-0.244766	-0.0342096	9.13404	-2.70824	0.0111605	0.163685	-3.09237	NA
triokinase and FMN cyclase	Q3LXA3	TKFC		0.120481	0.02954	0.211422	10.8658	2.70799	0.011167	0.163685	-3.09289	Glycerolipid metabolism, Metabolic pathways, RIG-I-like receptor signaling pathway
pleckstrin homology domain containing A1	Q9HB21	PLEKHA1		0.138666	0.0337671	0.243565	8.06532	2.70201	0.0113284	0.165614	-3.1058	NA
SR-related CTD associated factor 4	O95104	SCAF4	chr21	0.286452	0.0695822	0.503322	7.65416	2.69986	0.011387	0.166035	-3.11045	NA
chromosome 17 open reading frame 49	Q8IXM2	C17orf49		0.230108	0.0555168	0.404699	8.6839	2.694	0.011548	0.167685	-3.12308	NA
LEM domain nuclear envelope protein 2	Q8NC56	LEMD2		-0.0968694	-0.17038	-0.0233589	11.1093	-2.69356	0.0115603	0.167685	-3.12404	NA
tumor protein p63 regulated 1 like	Q5T0D9	TPRG1L		0.139087	0.0333597	0.244815	9.63238	2.68898	0.0116876	0.168512	-3.13389	NA
mitogen-activated protein kinase kinase kinase 4	Q9Y6R4	MAP3K4		-0.162292	-0.285699	-0.0388845	10.4329	-2.68809	0.0117125	0.168512	-3.1358	MAPK signaling pathway, GnRH signaling pathway
chloride intracellular channel 6	Q96NY7	CLIC6	chr21	0.146945	0.0351585	0.258731	6.80892	2.68692	0.0117455	0.168512	-3.13833	NA
cordon-bleu WH2 repeat protein like 1	Q53SF7	COBLL1		0.326359	0.0780614	0.574657	8.56481	2.68665	0.0117529	0.168512	-3.1389	NA
ubiquitin associated protein 1	Q9NZ09	UBAP1		-0.13157	-0.231777	-0.0313634	8.06369	-2.6838	0.0118336	0.168512	-3.14504	NA
phospholipase C delta 1	P51178	PLCD1		0.186194	0.0443409	0.328047	11.2404	2.68297	0.011857	0.168512	-3.14682	Inositol phosphate metabolism, Metabolic pathways, Calcium signaling pathway, Phosphatidylinositol signaling system
ribosome biogenesis regulator 1 homolog	Q15050	RRS1		-0.132604	-0.233695	-0.0315135	10.0117	-2.68123	0.0119062	0.168512	-3.15055	NA
translocase of outer mitochondrial membrane 22	Q9NS69	TOMM22		0.175683	0.0416943	0.309671	8.16043	2.6801	0.0119386	0.168512	-3.15299	NA
serine/arginine repetitive matrix 2	Q9UQ35	SRRM2		-0.104586	-0.184361	-0.024811	11.4034	-2.67976	0.0119484	0.168512	-3.15372	NA
biphenyl hydrolase like	Q86W56	BPHL		0.198071	0.0469849	0.349156	7.15838	2.6797	0.0119501	0.168512	-3.15385	NA
poly(ADP-ribose) glycohydrolase	Q86W56	PARG		0.198071	0.0469849	0.349156	7.15838	2.6797	0.0119501	0.168512	-3.15385	NA
actinin alpha 4	O43707	ACTN4		-0.149537	-0.263719	-0.0353557	15.7815	-2.67696	0.0120284	0.169187	-3.15972	Focal adhesion, Adherens junction, Tight junction, Leukocyte transendothelial migration, Regulation of actin cytoskeleton, Amoebiasis, Systemic lupus erythematosus, Arrhythmogenic right ventricular cardiomyopathy (ARVC)
PDS5 cohesin associated factor B	Q9NTI5	PDS5B		-0.171391	-0.302551	-0.0402306	10.9429	-2.671	0.0122008	0.170248	-3.17251	NA
Thy-1 cell surface antigen	P04216	THY1		0.242615	0.0569303	0.4283	11.7731	2.67073	0.0122086	0.170248	-3.17308	Leukocyte transendothelial migration
TP53 regulating kinase	Q96S44	TP53RK		0.117092	0.0274738	0.206709	10.5651	2.67067	0.0122104	0.170248	-3.17322	NA
cytochrome c oxidase assembly factor 3	Q9Y2R0	COA3		-0.100903	-0.178196	-0.0236105	8.89712	-2.66843	0.0122759	0.170248	-3.17802	NA
ribosomal RNA processing 9, U3 small nucleolar RNA binding protein	O43818	RRP9		-0.148371	-0.262066	-0.0346769	10.1981	-2.66747	0.012304	0.170248	-3.18007	NA
NODAL modulator 1	Q15155	NOMO1		0.126451	0.0295408	0.223361	9.51812	2.66711	0.0123145	0.170248	-3.18084	NA
VPS37B subunit of ESCRT-I	Q9H9H4	VPS37B		0.148104	0.0345944	0.261613	7.97241	2.667	0.0123177	0.170248	-3.18108	Endocytosis
trans-golgi network protein 2	O43493	TGOLN2		-0.138636	-0.245141	-0.0321312	11.0348	-2.6607	0.0125042	0.172397	-3.19457	NA
four and a half LIM domains 1	Q13642	FHL1		-0.633541	-1.12062	-0.146462	12.4564	-2.65867	0.0125648	0.172804	-3.1989	NA
MARVEL domain containing 1	Q9BSK0	MARVELD1		0.268918	0.0618713	0.475965	8.2891	2.65485	0.0126795	0.173953	-3.20706	NA
ALG11 alpha-1,2-mannosyltransferase	Q2TAA5	ALG11		0.14048	0.0321691	0.248791	9.79731	2.65113	0.0127922	0.17476	-3.215	N-Glycan biosynthesis, Metabolic pathways
fission, mitochondrial 1	Q9Y3D6	FIS1		0.171347	0.0391784	0.303516	10.3581	2.64995	0.0128284	0.17476	-3.21753	NA
RNA polymerase I subunit E	Q9GZS1	POLR1E		-0.124703	-0.220897	-0.0285082	8.54472	-2.64981	0.0128325	0.17476	-3.21782	Purine metabolism, Pyrimidine metabolism, Metabolic pathways, RNA polymerase
LSM14A mRNA processing body assembly factor	Q8ND56	LSM14A		-0.123661	-0.219164	-0.0281577	9.52691	-2.64669	0.012928	0.175157	-3.22447	NA
Rho GTPase activating protein 35	Q9NRY4	ARHGAP35		-0.111841	-0.198216	-0.0254652	11.4562	-2.64666	0.0129289	0.175157	-3.22454	Focal adhesion, Leukocyte transendothelial migration, Regulation of actin cytoskeleton
myotubularin related protein 2	Q13614	MTMR2		0.108586	0.0246964	0.192476	9.91182	2.64578	0.0129559	0.175157	-3.22641	Fructose and mannose metabolism
zinc finger protein 330	Q9Y3S2	ZNF330		-0.138992	-0.24651	-0.0314748	9.72106	-2.64241	0.0130601	0.175873	-3.23359	NA
far upstream element binding protein 1	Q96AE4	FUBP1		-0.109442	-0.194113	-0.0247708	12.3844	-2.64203	0.0130721	0.175873	-3.23441	NA
ganglioside induced differentiation associated protein 2	Q9NXN4	GDAP2		0.172328	0.0388542	0.305802	9.29758	2.63906	0.0131646	0.17665	-3.24074	NA
solute carrier family 39 member 3	Q9BRY0	SLC39A3		-0.152236	-0.270208	-0.034264	8.21675	-2.63771	0.0132067	0.17665	-3.2436	NA
microsomal glutathione S-transferase 3	O14880	MGST3		0.215794	0.0485321	0.383056	11.3553	2.63713	0.013225	0.17665	-3.24484	Glutathione metabolism, Metabolism of xenobiotics by cytochrome P450, Drug metabolism - cytochrome P450
nuclear cap binding protein subunit 1	Q09161	NCBP1		-0.133618	-0.237227	-0.0300084	11.3425	-2.63605	0.0132588	0.176678	-3.24713	RNA transport, mRNA surveillance pathway, Spliceosome
TATA-box binding protein associated factor 15	Q92804	TAF15		-0.122283	-0.217264	-0.027302	8.84257	-2.63159	0.0133999	0.1779	-3.25662	NA
immediate early response 3 interacting protein 1	Q9Y5U9	IER3IP1		0.144816	0.0323121	0.25732	9.52381	2.6311	0.0134153	0.1779	-3.25765	NA
quinoid dihydropteridine reductase	P09417	QDPR		0.111384	0.0248206	0.197948	10.286	2.63013	0.0134463	0.1779	-3.25971	Folate biosynthesis, Metabolic pathways
chromodomain helicase DNA binding protein 4	Q14839	CHD4		-0.138011	-0.245339	-0.0306826	11.0326	-2.62838	0.0135021	0.178215	-3.26343	NA
TNFRSF1A associated via death domain	Q15628	TRADD		0.212517	0.0470553	0.37798	7.05094	2.62534	0.0135999	0.179026	-3.26989	Apoptosis, RIG-I-like receptor signaling pathway, Adipocytokine signaling pathway, Hepatitis C
nidogen 1	P14543	NID1		-0.126064	-0.224248	-0.0278805	7.26873	-2.62447	0.0136278	0.179026	-3.27173	NA
pseudouridine synthase 1	Q9Y606	PUS1		-0.1258	-0.223871	-0.027729	9.71859	-2.62198	0.0137084	0.17966	-3.27701	NA
3-hydroxyacyl-CoA dehydratase 2	Q6Y1H2	HACD2		-0.221189	-0.393755	-0.0486228	9.03772	-2.61997	0.0137736	0.180092	-3.28126	Biosynthesis of unsaturated fatty acids
peroxisome proliferator activated receptor delta	Q03181	PPARD		-0.289424	-0.515393	-0.0634551	7.77154	-2.61803	0.013837	0.18014	-3.28537	PPAR signaling pathway, Wnt signaling pathway, Pathways in cancer, Acute myeloid leukemia
filamin C	Q14315	FLNC		-0.192982	-0.343704	-0.0422594	15.9039	-2.61714	0.0138661	0.18014	-3.28725	MAPK signaling pathway, Focal adhesion
NRAS proto-oncogene, GTPase	P01111	NRAS		0.107838	0.0236064	0.192069	10.8656	2.61689	0.0138744	0.18014	-3.28779	MAPK signaling pathway, ErbB signaling pathway, Chemokine signaling pathway, Axon guidance, VEGF signaling pathway, Tight junction, Gap junction, Natural killer cell mediated cytotoxicity, T cell receptor signaling pathway, B cell receptor signaling pathway, Fc epsilon RI signaling pathway, Long-term potentiation, Neurotrophin signaling pathway, Long-term depression, Regulation of actin cytoskele…
STE20 like kinase	Q9H2G2	SLK		-0.0952987	-0.169969	-0.0206286	12.6593	-2.60873	0.0141445	0.18265	-3.30505	Oocyte meiosis
lysophosphatidylcholine acyltransferase 4	Q643R3	LPCAT4		0.175291	0.0379405	0.312642	9.29192	2.60866	0.0141468	0.18265	-3.30519	Glycerophospholipid metabolism, Ether lipid metabolism, Metabolic pathways
actin related protein 2/3 complex subunit 2	O15144	ARPC2		-0.0695077	-0.123998	-0.0150172	13.2323	-2.60736	0.0141905	0.18265	-3.30795	Fc gamma R-mediated phagocytosis, Regulation of actin cytoskeleton, Bacterial invasion of epithelial cells, Pathogenic Escherichia coli infection, Shigellosis
spermine synthase	P52788	SMS		-0.172149	-0.307126	-0.0371722	11.4689	-2.60696	0.0142038	0.18265	-3.30879	Cysteine and methionine metabolism, Arginine and proline metabolism, beta-Alanine metabolism, Glutathione metabolism, Metabolic pathways
RAB interacting factor	P47224	RABIF		0.140278	0.0302552	0.2503	7.73548	2.60613	0.0142316	0.18265	-3.31054	NA
BCL2 associated agonist of cell death	Q92934	BAD		0.129029	0.0274368	0.23062	8.11612	2.59607	0.0145733	0.186122	-3.33176	ErbB signaling pathway, Apoptosis, VEGF signaling pathway, Focal adhesion, Neurotrophin signaling pathway, Insulin signaling pathway, Alzheimer's disease, Amyotrophic lateral sclerosis (ALS), Toxoplasmosis, Hepatitis C, Pathways in cancer, Colorectal cancer, Pancreatic cancer, Endometrial cancer, Prostate cancer, Melanoma, Chronic myeloid leukemia, Acute myeloid leukemia, Non-small cell lung canc…
programmed cell death 1 ligand 2	Q9BQ51	PDCD1LG2		-0.219189	-0.391882	-0.046497	8.55254	-2.59439	0.0146312	0.186122	-3.3353	Cell adhesion molecules (CAMs)
UDP-N-acetylglucosamine pyrophosphorylase 1 like 1	Q3KQV9	UAP1L1		0.202156	0.0428363	0.361475	10.3335	2.59362	0.0146577	0.186122	-3.33692	Amino sugar and nucleotide sugar metabolism, Metabolic pathways
mitogen-activated protein kinase kinase kinase kinase 4	O95819	MAP4K4		0.136048	0.0287919	0.243304	11.5845	2.59274	0.0146881	0.186122	-3.33878	MAPK signaling pathway
transmembrane protein 167B	Q9NRX6	TMEM167B		-0.126772	-0.226734	-0.0268107	8.58787	-2.59227	0.0147044	0.186122	-3.33977	NA
sterile alpha motif domain containing 4B	Q5PRF9	SAMD4B		0.193252	0.0408442	0.34566	8.75451	2.59182	0.0147198	0.186122	-3.3407	NA
zinc finger protein 615	Q8N8J6	ZNF615		-0.334607	-0.59855	-0.0706644	6.891	-2.59128	0.0147387	0.186122	-3.34185	NA
poly(rC) binding protein 3	P57721	PCBP3	chr21	0.113521	0.0239434	0.203098	7.66958	2.59039	0.0147695	0.186122	-3.34371	NA
calpain 1	P07384	CAPN1		0.0830516	0.0174534	0.14865	13.0883	2.58789	0.0148569	0.18649	-3.34899	Protein processing in endoplasmic reticulum, Apoptosis, Alzheimer's disease
dynein light chain roadblock-type 1	Q9NP97	DYNLRB1		0.115466	0.0242565	0.206675	9.52838	2.58764	0.0148656	0.18649	-3.34951	NA
transforming growth factor beta 1	P01137	TGFB1		-0.148681	-0.266209	-0.0311539	8.70456	-2.58586	0.0149277	0.186848	-3.35324	MAPK signaling pathway, Cytokine-cytokine receptor interaction, Cell cycle, Endocytosis, TGF-beta signaling pathway, Osteoclast differentiation, Intestinal immune network for IgA production, Leishmaniasis, Chagas disease (American trypanosomiasis), Malaria, Toxoplasmosis, Amoebiasis, Pathways in cancer, Colorectal cancer, Renal cell carcinoma, Pancreatic cancer, Chronic myeloid leukemia, Rheumato…
gamma-glutamyltransferase 7	Q9UJ14	GGT7		-0.126116	-0.225853	-0.0263783	8.51153	-2.58464	0.0149708	0.186968	-3.35582	Taurine and hypotaurine metabolism, Cyanoamino acid metabolism, Glutathione metabolism, Arachidonic acid metabolism, Metabolic pathways
intraflagellar transport 27	Q9BW83	IFT27		0.137261	0.0285604	0.245962	9.93853	2.58109	0.0150961	0.187666	-3.36326	NA
oxysterol binding protein like 2	Q9H1P3	OSBPL2		0.187709	0.0389992	0.336418	8.09392	2.58009	0.0151319	0.187666	-3.36537	NA
Rho associated coiled-coil containing protein kinase 2	O75116	ROCK2		-0.13358	-0.23948	-0.0276794	12.8908	-2.57829	0.0151958	0.187666	-3.36914	Chemokine signaling pathway, Vascular smooth muscle contraction, Wnt signaling pathway, TGF-beta signaling pathway, Axon guidance, Focal adhesion, Leukocyte transendothelial migration, Regulation of actin cytoskeleton, Pathogenic Escherichia coli infection, Shigellosis
coiled-coil domain containing 186	Q7Z3E2	CCDC186		-0.589146	-1.05634	-0.121955	6.85345	-2.57761	0.0152201	0.187666	-3.37056	NA
Rho guanine nucleotide exchange factor 17	Q96PE2	ARHGEF17		-0.115799	-0.207689	-0.0239096	10.4199	-2.57589	0.0152816	0.187666	-3.37417	NA
ubiquinol-cytochrome c reductase hinge protein	P07919	UQCRH		-0.138189	-0.247857	-0.028522	9.91528	-2.57564	0.0152906	0.187666	-3.37469	Oxidative phosphorylation, Metabolic pathways, Cardiac muscle contraction, Alzheimer's disease, Parkinson's disease, Huntington's disease
TP53 induced glycolysis regulatory phosphatase	Q9NQ88	TIGAR		0.12104	0.0249819	0.217099	10.8334	2.57563	0.0152911	0.187666	-3.37472	Fructose and mannose metabolism
MYD88 innate immune signal transduction adaptor	Q99836	MYD88		-0.133255	-0.239013	-0.0274971	10.1313	-2.57549	0.0152963	0.187666	-3.37503	Apoptosis, Toll-like receptor signaling pathway, Leishmaniasis, Chagas disease (American trypanosomiasis), African trypanosomiasis, Malaria, Toxoplasmosis
cytochrome b-245 chaperone 1	Q9BQA9	CYBC1		-0.137631	-0.246909	-0.0283526	9.87007	-2.57437	0.0153364	0.187744	-3.37736	NA
serpin family G member 1	P05155	SERPING1		0.397727	0.0817121	0.713742	8.09145	2.57256	0.0154015	0.188128	-3.38115	Complement and coagulation cascades
death associated protein	P51397	DAP		-0.382741	-0.687139	-0.0783439	9.07049	-2.57012	0.0154902	0.188797	-3.38627	NA
presequence translocase associated motor 16	Q9Y3D7	PAM16		0.160341	0.0326596	0.288023	8.91977	2.56688	0.0156083	0.189601	-3.39305	NA
NADH:ubiquinone oxidoreductase complex assembly factor 2	Q8N183	NDUFAF2		-0.161503	-0.290148	-0.0328587	10.4428	-2.56613	0.0156357	0.189601	-3.39462	NA
CCAAT enhancer binding protein beta	P17676	CEBPB		-0.228705	-0.410922	-0.0464876	7.71042	-2.56552	0.0156583	0.189601	-3.3959	NA
dynamin 3	Q9UQ16	DNM3		0.317241	0.0643017	0.570181	5.508	2.56367	0.0157263	0.190011	-3.39977	Endocytosis, Fc gamma R-mediated phagocytosis, Bacterial invasion of epithelial cells
chromobox 3	Q13185	CBX3		-0.132444	-0.238201	-0.0266861	10.4883	-2.55981	0.0158688	0.191318	-3.40782	NA
RNA polymerase II subunit A	P24928	POLR2A		-0.0993272	-0.178692	-0.0199627	11.0088	-2.55818	0.0159298	0.191639	-3.41124	Purine metabolism, Pyrimidine metabolism, Metabolic pathways, RNA polymerase, Huntington's disease
glutamic--pyruvic transaminase 2	Q8TD30	GPT2		-0.178092	-0.320825	-0.0353598	9.36477	-2.55042	0.0162216	0.194729	-3.42743	Alanine, aspartate and glutamate metabolism, Metabolic pathways
PAT1 homolog 1, processing body mRNA decay factor	Q86TB9	PATL1		0.164543	0.032608	0.296478	9.05552	2.54922	0.0162668	0.194848	-3.42991	RNA degradation
CCR4-NOT transcription complex subunit 11	Q9UKZ1	CNOT11		-0.163581	-0.294791	-0.0323704	8.56181	-2.54831	0.0163014	0.194848	-3.4318	NA
ADP ribosylation factor like GTPase 2	P36404	ARL2		0.161322	0.0318663	0.290778	9.96775	2.54719	0.0163444	0.194942	-3.43415	NA
RIC8 guanine nucleotide exchange factor A	Q9NPQ8	RIC8A		0.121944	0.0236933	0.220195	11.3753	2.53696	0.0167393	0.19896	-3.45542	NA
DDB1 and CUL4 associated factor 13	Q9NV06	DCAF13		-0.123554	-0.223116	-0.0239928	8.66771	-2.53662	0.0167526	0.19896	-3.45613	NA
alpha-L-iduronidase	P35475	IDUA		0.170986	0.0331009	0.308872	10.5117	2.53473	0.0168265	0.199412	-3.46005	Glycosaminoglycan degradation, Metabolic pathways, Lysosome
elastin microfibril interfacer 1	Q9Y6C2	EMILIN1		-0.181124	-0.327471	-0.0347776	9.8509	-2.52978	0.0170218	0.201298	-3.47033	NA
delta 4-desaturase, sphingolipid 1	O15121	DEGS1		0.148849	0.0285152	0.269183	8.29725	2.52841	0.0170763	0.201514	-3.47317	Sphingolipid metabolism, Metabolic pathways
mannosidase beta	O00462	MANBA		0.228941	0.0437815	0.4141	10.8828	2.52736	0.0171181	0.20158	-3.47534	Other glycan degradation, Lysosome
translocation associated membrane protein 2	Q15035	TRAM2		-0.188072	-0.340316	-0.0358278	10.8518	-2.52506	0.0172096	0.202231	-3.48009	NA
RAB GTPase activating protein 1 like	Q5R372	RABGAP1L		0.178117	0.0338232	0.322412	7.31281	2.52317	0.0172857	0.202375	-3.48402	NA
eukaryotic translation initiation factor 1A domain containing	Q8N9N8	EIF1AD		0.171594	0.0325722	0.310615	7.84161	2.52295	0.0172946	0.202375	-3.48447	NA
kinesin family member 3A	Q9Y496	KIF3A		0.201584	0.0380491	0.365119	7.41929	2.51962	0.0174291	0.203518	-3.49137	NA
EPH receptor B4	P54760	EPHB4		0.201258	0.0379298	0.364587	8.39233	2.51872	0.0174652	0.203518	-3.49321	Axon guidance
nuclear transcription factor Y subunit gamma	Q13952	NFYC		-0.208761	-0.378372	-0.0391505	9.54719	-2.51585	0.0175821	0.204452	-3.49914	Antigen processing and presentation
FtsJ RNA 2'-O-methyltransferase 3	Q8IY81	FTSJ3		-0.124291	-0.225328	-0.0232534	10.2028	-2.51447	0.0176389	0.204685	-3.50201	NA
WD repeat domain 54	Q9H977	WDR54		0.202379	0.0377229	0.367034	7.58187	2.51233	0.0177266	0.205238	-3.50642	NA
DnaJ heat shock protein family (Hsp40) member B6	O75190	DNAJB6		-0.104944	-0.190405	-0.019482	9.50105	-2.51	0.0178227	0.205238	-3.51123	NA
branched chain keto acid dehydrogenase E1 subunit alpha	P12694	BCKDHA		0.203401	0.0377495	0.369053	8.27281	2.50984	0.0178293	0.205238	-3.51156	Valine, leucine and isoleucine degradation, Metabolic pathways
integrin alpha FG-GAP repeat containing 1	Q8TB96	ITFG1		-0.10202	-0.185109	-0.0189302	9.3196	-2.50973	0.017834	0.205238	-3.51179	NA
phenylalanyl-tRNA synthetase subunit beta	Q9NSD9	FARSB		0.0771358	0.0142307	0.140041	12.9099	2.50645	0.0179702	0.205711	-3.51855	Aminoacyl-tRNA biosynthesis
VPS8 subunit of CORVET complex	Q8N3P4	VPS8		0.082783	0.0152461	0.15032	10.4875	2.50547	0.0180111	0.205711	-3.52058	NA
MICOS10-NBL1 readthrough	P41271	MICOS10-NBL1		-0.25933	-0.470922	-0.0477368	8.95449	-2.50519	0.0180228	0.205711	-3.52115	NA
NBL1, DAN family BMP antagonist	P41271	NBL1		-0.25933	-0.470922	-0.0477368	8.95449	-2.50519	0.0180228	0.205711	-3.52115	NA
THO complex 7	Q6I9Y2	THOC7		-0.124655	-0.226439	-0.0228709	9.0473	-2.50333	0.0181004	0.205889	-3.52497	RNA transport
solute carrier family 35 member B2	Q8TB61	SLC35B2		0.141871	0.0260114	0.257731	11.5511	2.50294	0.018117	0.205889	-3.52578	NA
peroxisomal biogenesis factor 1	O43933	PEX1		0.0840083	0.0153814	0.152635	8.55538	2.50217	0.0181493	0.205889	-3.52737	Peroxisome
armadillo repeat containing X-linked 3	Q9UH62	ARMCX3		-0.117117	-0.212893	-0.0213412	10.6972	-2.4995	0.018262	0.206746	-3.53287	NA
coiled-coil domain containing 9	Q9Y3X0	CCDC9		-0.120888	-0.219791	-0.0219846	8.91025	-2.49839	0.0183088	0.206856	-3.53514	NA
collagen type XI alpha 1 chain	P12107	COL11A1		0.375789	0.0682182	0.68336	10.5925	2.4974	0.018351	0.206913	-3.53719	Focal adhesion, ECM-receptor interaction, Protein digestion and absorption, Amoebiasis
Rho GTPase activating protein 29	Q52LW3	ARHGAP29		-0.204235	-0.371587	-0.0368831	9.92723	-2.49453	0.0184733	0.207823	-3.54309	NA
lysine demethylase 3B	Q7LBC6	KDM3B		-0.116079	-0.211224	-0.0209334	9.75991	-2.49376	0.0185063	0.207823	-3.54467	NA
eukaryotic translation initiation factor 3 subunit I	Q13347	EIF3I		-0.115926	-0.211026	-0.0208262	11.6339	-2.49167	0.018596	0.208053	-3.54896	RNA transport
LIM zinc finger domain containing 1	P48059	LIMS1		-0.121106	-0.22046	-0.0217516	11.9557	-2.49154	0.0186015	0.208053	-3.54923	NA
peptidylprolyl isomerase B	P23284	PPIB		0.113291	0.0203112	0.206272	14.5021	2.49055	0.0186441	0.208111	-3.55126	NA
tripartite motif containing 56	Q9BRZ2	TRIM56		-0.146105	-0.266114	-0.0260955	9.15416	-2.48851	0.0187324	0.208343	-3.55545	NA
tubulin alpha 1a	Q71U36	TUBA1A		0.0832035	0.0148372	0.15157	14.6545	2.48764	0.0187697	0.208343	-3.55722	Phagosome, Gap junction, Pathogenic Escherichia coli infection
serine and arginine rich splicing factor 9	Q13242	SRSF9		-0.120665	-0.219827	-0.0215038	10.8502	-2.4873	0.0187847	0.208343	-3.55793	Spliceosome
SLC9A3 regulator 1	O14745	SLC9A3R1		-0.241179	-0.439433	-0.0429261	9.39104	-2.48661	0.0188144	0.208343	-3.55933	NA
NDRG family member 3	Q9UGV2	NDRG3		0.152266	0.0268359	0.277696	9.70377	2.48136	0.0190441	0.21041	-3.5701	NA
tryptophanyl-tRNA synthetase 1	P23381	WARS1		-0.20805	-0.379483	-0.0366162	13.1712	-2.48062	0.0190767	0.21041	-3.57161	Tryptophan metabolism, Aminoacyl-tRNA biosynthesis
SLIT-ROBO Rho GTPase activating protein 1	Q7Z6B7	SRGAP1		-0.113571	-0.207266	-0.0198763	10.8418	-2.47765	0.0192077	0.211436	-3.57769	Axon guidance
damage specific DNA binding protein 2	Q92466	DDB2		0.112005	0.0195696	0.204441	9.03213	2.47678	0.0192464	0.211445	-3.57947	Nucleotide excision repair, p53 signaling pathway, Ubiquitin mediated proteolysis
regulator of G protein signaling 10	O43665	RGS10		-0.221244	-0.40395	-0.0385383	7.75977	-2.47519	0.0193172	0.211766	-3.58273	NA
RNA binding motif protein 19	Q9Y4C8	RBM19		0.138039	0.0240093	0.252069	8.31979	2.47441	0.0193517	0.211766	-3.58431	NA
family with sequence similarity 162 member A	Q96A26	FAM162A		0.301989	0.0523181	0.551659	7.91519	2.47236	0.0194435	0.212353	-3.58851	NA
golgi reassembly stacking protein 2	Q9H8Y8	GORASP2		0.0797115	0.0137706	0.145652	11.5435	2.4709	0.0195091	0.212653	-3.59149	NA
vimentin	P08670	VIM		0.266494	0.045903	0.487086	14.8886	2.46938	0.0195774	0.212846	-3.59459	NA
heterogeneous nuclear ribonucleoprotein A2/B1	P22626	HNRNPA2B1		-0.0942272	-0.172242	-0.0162124	13.6832	-2.46881	0.0196032	0.212846	-3.59576	NA
structural maintenance of chromosomes 1A	Q14683	SMC1A		-0.149495	-0.273348	-0.0256432	11.8118	-2.46725	0.0196738	0.21293	-3.59895	Cell cycle, Oocyte meiosis
calcium binding protein 39 like	Q9H9S4	CAB39L		0.117072	0.0200697	0.214074	8.31007	2.46695	0.0196875	0.21293	-3.59956	mTOR signaling pathway
ras homolog family member T2	Q8IXI1	RHOT2		0.134392	0.0228857	0.245898	10.0677	2.46356	0.0198416	0.214182	-3.60647	NA
MAPK regulated corepressor interacting protein 1	C9JLW8	MCRIP1		0.144243	0.0244819	0.264003	9.87054	2.46189	0.019918	0.214476	-3.60988	NA
annexin A5	P08758	ANXA5		0.216768	0.0367471	0.396789	15.0323	2.46128	0.0199458	0.214476	-3.61111	NA
podocan	Q7Z5L7	PODN		0.149499	0.0252824	0.273716	6.91528	2.46007	0.0200015	0.214659	-3.61358	NA
GLI pathogenesis related 2	Q9H4G4	GLIPR2		-0.213479	-0.390929	-0.0360284	10.6614	-2.45905	0.0200486	0.214752	-3.61567	NA
ADP ribosylation factor like GTPase 4C	P56559	ARL4C		0.129857	0.0217816	0.237932	6.02808	2.45599	0.0201897	0.215847	-3.62188	NA
mitochondrial ribosomal protein L17	Q9NRX2	MRPL17		0.158836	0.0264827	0.291189	8.74297	2.45303	0.0203275	0.216905	-3.6279	NA
RAP1B, member of RAS oncogene family	P61224	RAP1B		0.123893	0.0205785	0.227208	12.3607	2.45117	0.0204144	0.216953	-3.63168	MAPK signaling pathway, Chemokine signaling pathway, Focal adhesion, Leukocyte transendothelial migration, Long-term potentiation, Neurotrophin signaling pathway, Pancreatic secretion, Renal cell carcinoma
dynein cytoplasmic 1 intermediate chain 2	Q13409	DYNC1I2		-0.0678042	-0.124349	-0.011259	11.7132	-2.45104	0.0204208	0.216953	-3.63196	Phagosome, Vasopressin-regulated water reabsorption
selenoprotein M	Q8WWX9	SELENOM		0.185924	0.030819	0.34103	8.59513	2.45018	0.0204609	0.216953	-3.63369	NA
RPGR interacting protein 1	Q96KN7	RPGRIP1		0.204321	0.0338287	0.374814	6.67848	2.44961	0.0204878	0.216953	-3.63486	NA
heat shock protein family B (small) member 8	Q9UJY1	HSPB8		-0.319167	-0.585989	-0.0523442	9.74279	-2.44503	0.0207042	0.218029	-3.64416	NA
sarcoglycan delta	Q92629	SGCD		0.214438	0.0351606	0.393715	11.2212	2.44492	0.0207092	0.218029	-3.64437	Hypertrophic cardiomyopathy (HCM), Arrhythmogenic right ventricular cardiomyopathy (ARVC), Dilated cardiomyopathy, Viral myocarditis
mitochondrial ribosomal protein L11	Q9Y3B7	MRPL11		0.170606	0.0279348	0.313277	10.1725	2.44426	0.0207409	0.218029	-3.64572	NA
MAP7 domain containing 3	Q8IWC1	MAP7D3		-0.153154	-0.281237	-0.0250716	8.94023	-2.44415	0.020746	0.218029	-3.64594	NA
cellular communication network factor 1	O00622	CCN1		-0.21554	-0.395969	-0.0351114	12.3916	-2.44181	0.0208576	0.218789	-3.65069	NA
ATP binding cassette subfamily E member 1	P61221	ABCE1		0.0753616	0.0122069	0.138516	12.845	2.43912	0.0209864	0.219726	-3.65613	NA
cerebellar degeneration related protein 2 like	Q86X02	CDR2L		-0.1107	-0.203598	-0.0178024	9.79129	-2.43574	0.0211492	0.220815	-3.66296	NA
four and a half LIM domains 2	Q14192	FHL2		-0.183808	-0.338084	-0.0295325	13.1075	-2.43532	0.0211697	0.220815	-3.66382	Osteoclast differentiation
Yip1 interacting factor homolog B, membrane trafficking protein	Q5BJH7	YIF1B		0.148507	0.0238157	0.273198	8.68587	2.43444	0.0212122	0.220845	-3.6656	NA
phosphoribosyl pyrophosphate synthetase associated protein 2	O60256	PRPSAP2		0.15562	0.0247691	0.286471	9.85341	2.43096	0.021382	0.222198	-3.67265	NA
solute carrier family 39 member 7	Q92504	SLC39A7		-0.143006	-0.263508	-0.0225031	9.53564	-2.42575	0.0216381	0.22444	-3.68317	NA
methylenetetrahydrofolate dehydrogenase (NADP+ dependent) 2, methenyltetrahydrofolate cyclohydrolase	P13995	MTHFD2		-0.188204	-0.346951	-0.0294575	10.5827	-2.42333	0.0217576	0.22526	-3.68803	One carbon pool by folate, Metabolic pathways
poly(A)-specific ribonuclease	O95453	PARN		-0.141538	-0.261014	-0.0220624	8.70349	-2.42149	0.0218495	0.225314	-3.69175	RNA degradation
ankyrin repeat and LEM domain containing 2	Q86XL3	ANKLE2		-0.104622	-0.192942	-0.0163019	10.9568	-2.42132	0.0218579	0.225314	-3.69209	NA
polypeptide N-acetylgalactosaminyltransferase 1	Q10472	GALNT1		0.215216	0.0334507	0.396981	9.44522	2.42021	0.0219135	0.225314	-3.69434	Mucin type O-Glycan biosynthesis, Metabolic pathways
chondroitin polymerizing factor	Q8IZ52	CHPF		0.183676	0.0285153	0.338837	10.0892	2.41969	0.0219394	0.225314	-3.69538	Glycosaminoglycan biosynthesis - chondroitin sulfate / dermatan sulfate, Metabolic pathways
splicing factor 3b subunit 1	O75533	SF3B1		-0.11675	-0.215425	-0.0180756	12.3273	-2.41847	0.0220004	0.225314	-3.69784	Spliceosome
muscle RAS oncogene homolog	O14807	MRAS		0.161009	0.0249221	0.297096	9.26919	2.41837	0.0220055	0.225314	-3.69804	MAPK signaling pathway, Tight junction, Regulation of actin cytoskeleton
filamin B	O75369	FLNB		-0.199568	-0.36858	-0.0305556	15.0477	-2.41358	0.0222473	0.227371	-3.70769	MAPK signaling pathway, Focal adhesion
SP100 nuclear antigen	P23497	SP100		0.193618	0.0295316	0.357705	7.71051	2.41191	0.0223317	0.227817	-3.71103	NA
collagen type VI alpha 2 chain	P12110	COL6A2	chr21	0.150475	0.0228851	0.278064	13.5666	2.41067	0.0223953	0.228047	-3.71354	Focal adhesion, ECM-receptor interaction, Protein digestion and absorption
sphingomyelin phosphodiesterase 1	P17405	SMPD1		0.131333	0.0199305	0.242736	9.72692	2.40972	0.0224433	0.228093	-3.71543	Sphingolipid metabolism, Metabolic pathways, Lysosome
negative regulator of ubiquitin like proteins 1	Q9Y5A7	NUB1		0.108343	0.0164131	0.200274	8.65425	2.40898	0.0224817	0.228093	-3.71694	NA
perilipin 3	O60664	PLIN3		0.0953646	0.0143291	0.1764	13.5344	2.40547	0.0226615	0.229309	-3.72397	NA
ribosomal L1 domain containing 1	O76021	RSL1D1		-0.0933351	-0.172667	-0.0140034	12.4364	-2.40484	0.022694	0.229309	-3.72523	NA
ornithine aminotransferase	P04181	OAT		0.138333	0.0207171	0.25595	12.2542	2.40408	0.0227337	0.229309	-3.72677	Arginine and proline metabolism, Metabolic pathways
FKBP prolyl isomerase 7	Q9Y680	FKBP7		0.232239	0.0347289	0.429749	11.9076	2.40345	0.0227662	0.229309	-3.72803	NA
BCL9 like	Q86UU0	BCL9L		-0.157469	-0.291578	-0.0233593	8.77575	-2.40007	0.0229417	0.230659	-3.73481	NA
translocase of inner mitochondrial membrane 17A	Q99595	TIMM17A		0.337104	0.0497187	0.62449	5.99177	2.39766	0.0230675	0.231213	-3.73963	NA
pyruvate dehydrogenase phosphatase regulatory subunit	Q8NCN5	PDPR		0.130659	0.0192418	0.242077	10.0706	2.39704	0.0231001	0.231213	-3.74087	NA
solute carrier family 17 member 5	Q9NRA2	SLC17A5		0.293352	0.0431589	0.543546	9.17924	2.39664	0.0231213	0.231213	-3.74168	Lysosome
chromosome 1 open reading frame 174	Q8IYL3	C1orf174		-0.213791	-0.396225	-0.0313558	6.03978	-2.39535	0.0231887	0.231472	-3.74425	NA
pinin, desmosome associated protein	Q9H307	PNN		-0.102051	-0.189212	-0.0148895	10.772	-2.39322	0.0233016	0.232182	-3.74853	RNA transport, mRNA surveillance pathway
KDEL endoplasmic reticulum protein retention receptor 1	P24390	KDELR1		0.185623	0.0268916	0.344354	8.86982	2.39033	0.0234547	0.23329	-3.7543	Vibrio cholerae infection
zinc finger CCCH-type containing 15	Q8WU90	ZC3H15		-0.0870888	-0.161671	-0.0125062	10.8085	-2.38679	0.0236438	0.234752	-3.76138	NA
synaptojanin 2	O15056	SYNJ2		0.119425	0.0170798	0.221771	11.1798	2.38515	0.0237315	0.235204	-3.76464	Inositol phosphate metabolism, Metabolic pathways, Phosphatidylinositol signaling system
basic leucine zipper and W2 domains 2	Q9Y6E2	BZW2		-0.140165	-0.260474	-0.0198567	12.1393	-2.3814	0.023934	0.235929	-3.77212	NA
fucose-1-phosphate guanylyltransferase	O14772	FPGT		0.129134	0.0182736	0.239995	8.29385	2.38096	0.0239577	0.235929	-3.77299	Fructose and mannose metabolism, Amino sugar and nucleotide sugar metabolism, Metabolic pathways
SH3 domain binding glutamate rich protein like	O75368	SH3BGRL		0.0990162	0.0140106	0.184022	11.9913	2.38093	0.0239593	0.235929	-3.77305	NA
catenin beta like 1	Q8WYA6	CTNNBL1		-0.106405	-0.197764	-0.0150456	10.2684	-2.38066	0.0239741	0.235929	-3.7736	Spliceosome
WD repeat domain 75	Q8IWA0	WDR75		-0.118342	-0.220068	-0.0166165	10.1254	-2.37792	0.0241232	0.236811	-3.77905	Ribosome biogenesis in eukaryotes
ubiquitin conjugating enzyme E2 Z	Q9H832	UBE2Z		0.103586	0.0145143	0.192659	9.81906	2.37711	0.0241675	0.236811	-3.78067	Ubiquitin mediated proteolysis
abraxas 2, BRISC complex subunit	Q15018	ABRAXAS2		0.088299	0.0123584	0.16424	10.0791	2.37668	0.0241912	0.236811	-3.78153	NA
SEC14 and spectrin domain containing 1	Q86VW0	SESTD1		-0.0950806	-0.176892	-0.0132691	10.4877	-2.37556	0.0242524	0.236992	-3.78375	NA
transcription factor B2, mitochondrial	Q9H5Q4	TFB2M		0.137307	0.0190986	0.255516	7.61322	2.37429	0.0243225	0.237262	-3.78629	NA
COP9 signalosome subunit 2	P61201	COPS2		0.0604347	0.00837216	0.112497	12.1176	2.37274	0.0244077	0.237677	-3.78937	NA
beta-1,4-galactosyltransferase 7	Q9UBV7	B4GALT7		0.200713	0.0276216	0.373804	8.13724	2.37022	0.024547	0.238615	-3.79438	Glycosaminoglycan biosynthesis - chondroitin sulfate / dermatan sulfate, Glycosaminoglycan biosynthesis - heparan sulfate / heparin, Metabolic pathways
S100 calcium binding protein A4	P26447	S100A4		0.213243	0.0291094	0.397377	12.8008	2.36718	0.0247163	0.239189	-3.80043	NA
lipase maturation factor 1	Q96S06	LMF1		0.171256	0.0233743	0.319138	6.77415	2.36712	0.0247195	0.239189	-3.80054	NA
SURF1 cytochrome c oxidase assembly factor	Q15526	SURF1		0.119031	0.0162133	0.221848	8.08335	2.36636	0.0247618	0.239189	-3.80204	NA
ATPase Na+/K+ transporting subunit beta 3	P54709	ATP1B3		0.130749	0.0177716	0.243727	12.2475	2.36557	0.0248061	0.239189	-3.80362	Cardiac muscle contraction, Aldosterone-regulated sodium reabsorption, Proximal tubule bicarbonate reclamation, Salivary secretion, Gastric acid secretion, Pancreatic secretion, Carbohydrate digestion and absorption, Protein digestion and absorption, Bile secretion
muscleblind like splicing regulator 1	Q9NR56	MBNL1		-0.136775	-0.254987	-0.0185634	10.7961	-2.36502	0.0248367	0.239189	-3.8047	NA
MIA SH3 domain ER export factor 2	Q96PC5	MIA2		-0.114209	-0.212938	-0.0154807	10.591	-2.36454	0.0248636	0.239189	-3.80565	NA
serine/threonine kinase 38 like	Q9Y2H1	STK38L		-0.197225	-0.367882	-0.0265676	9.59577	-2.36225	0.0249926	0.240015	-3.8102	NA
sorting nexin 17	Q15036	SNX17		0.0854571	0.0114868	0.159427	10.4744	2.36145	0.0250375	0.240032	-3.81178	NA
[truncated: 4,989 more rows]

## Sheet: CC AOAA vs. CC Untreated
Protein	UNIPROT	SYMBOL	ischr21	logFC	CI.L	CI.R	AveExpr	t	P.Value	adj.P.Val	B	PATHWAYS
[truncated: 5,570 more rows]

[truncated: 3 more sheets: DSC AOAA vs. DSC Untreated, Interaction, Summary Statistics]
